# Supplementary material for: Decoupling of respiration rates and abundance in marine prokaryoplankton
Source: Nature. 2022 Dec 7;612(7941):764–70. doi: 10.1038/s41586-022-05505-3 (PMC9771814; doi:10.1038/s41586-022-05505-3)
Supplement: Supplementary file 1 — Microbial isolates and cultivation conditions used in the RSG fluorescence calibration (Supplementary Table 1); field sample metadata (Supplementary Table 2); characteristics of individual SAGs (Supplementary Table 3); characteristics of SAG genera (Supplementary Table 4); and Normalized fluorescence intensity for the NFPPS-52-4K and RCP-30-5A bead kits, (Spherotech, Lake Forest, IL) (Supplementary Table 5). [file 41586_2022_5505_MOESM1_ESM.xlsx]

## Sheet: Table S1 Calibration Cultures
Culture Species	Strain Number	Oxygen Tolerance	Environment	Optimal Temperature ˚C	Energy Metabolism	Potential Substrate	Actual Temperature	Actual Carbon Source	Measured "Substrate"	Cell Length (from literature)	Cell Width (from literature)	Size information citation
Shewanella loihica	DSM 17748	Aerobe	Marine	21	Heterotroph	O2, Fe, NO3-	22C	DifCo Marine Broth	O2	1.8 um	0.7 um	Gao, H. et al. Shewanella loihica sp. nov., isolated from iron-rich microbial mats in the Pacific Ocean. Int. J. Syst. Evol. Microbiol. 56, 1911–1916 (2006) doi:10.1099/ijs.0.64354-0.
Shewanella loihica	DSM 17748	Aerobe	Marine	21	Heterotroph	O2, Fe, SO42-	14C	DifCo Marine Broth	O2	1.8 um	0.7 um	Gao, H. et al. Shewanella loihica sp. nov., isolated from iron-rich microbial mats in the Pacific Ocean. Int. J. Syst. Evol. Microbiol. 56, 1911–1916 (2006) doi:10.1099/ijs.0.64354-0.
Shewanella loihica	DSM 17748	Aerobe	Marine	21	Heterotroph	O2, Fe, SO42-	22C	1/2 DifCo Carbon	O2	1.8 um	0.7 um	Gao, H. et al. Shewanella loihica sp. nov., isolated from iron-rich microbial mats in the Pacific Ocean. Int. J. Syst. Evol. Microbiol. 56, 1911–1916 (2006) doi:10.1099/ijs.0.64354-0.
Roseobacter denitrificans	NCMA B2	Aerobe	Marine	28	Heterotroph	O2, NO3-	22C	DifCo Marine Broth	O2	1.0-2.0 um	0.6-0.9 um	Shiba, T. Roseobacter litoralis gen. nov., sp. nov., and Roseobacter denitrificans sp. nov., Aerobic Pink-Pigmented Bacteria which Contain Bacteriochlorophyll a. Syst. Appl. Microbiol. 14, 140–145 (1991) doi:10.1016/S0723-2020(11)80292-4.
Roseobacter denitrificans	NCMA B2	Aerobe	Marine	28	Heterotroph	O2, NO3-	14C	DifCo Marine Broth	O2	1.0-2.0 um	0.6-0.9 um	Shiba, T. Roseobacter litoralis gen. nov., sp. nov., and Roseobacter denitrificans sp. nov., Aerobic Pink-Pigmented Bacteria which Contain Bacteriochlorophyll a. Syst. Appl. Microbiol. 14, 140–145 (1991) doi:10.1016/S0723-2020(11)80292-4.
Pseudomonas stutzeri	DSM 5190	Aerobe	Soil	34	Heterotroph	O2	22C	Peptone	O2	1.4-2.8 um	0.75-0.85 um	Palleroni, N. J., Doudoroff, M., Stanier, R. Y., Solánes, R. E. & Mandel, M. Taxonomy of the aerobic pseudomonads: the properties of the Pseudomonas stutzeri group. J. Gen. Microbiol. 60, 215–231 (1970) doi:10.1099/00221287-60-2-215.
Ruegeria pomeroyi	DSM 15171	Aerobe	Marine	30	Heterotroph	O2	22C	DifCo Marine Broth	O2	1.3 um	1 um	Vandecandelaere, I. et al. Ruegeria scottomollicae sp. nov., isolated from a marine electroactive biofilm. Int. J. Syst. Evol. Microbiol. 58, 2726–2733 (2008) doi:10.1099/ijs.0.65843-0.
Oligotropha carboxidovorans	DSM 1227	Aerobe	Waste Water	30	Lithotroph/Heterotroph	O2, CO	22C	CO	O2	1.1-3 um	0.4 um	Meyer, O. & Schlegel, H. G. Reisolation of the carbon monoxide utilizing hydrogen bacterium Pseudomonas carboxydovorans (Kistner) comb. nov. Arch. Microbiol. 118, 35–43 (1978) doi:10.1007/BF00406071.
Oligotropha carboxidovorans	DSM 1227	Aerobe	Waste Water	30	Lithotroph/Heterotroph	O2, CO	22C	CO	O2	1.1-3 um	0.4 um	Meyer, O. & Schlegel, H. G. Reisolation of the carbon monoxide utilizing hydrogen bacterium Pseudomonas carboxydovorans (Kistner) comb. nov. Arch. Microbiol. 118, 35–43 (1978) doi:10.1007/BF00406071.
Rhodoluna lacicola	DSM 23834	Aerobe	Freshwater	20	Heterotroph	O2	22C	DifCo Marine Broth/Yeast Extract	O2	~0.4 um	~0.4 um	Hahn, M. W., Schmidt, J., Taipale, S. J., Ford Doolittle, W. & Koll, U. Rhodoluna lacicola gen. nov., sp. nov., a planktonic freshwater bacterium with stream-lined genome. Int. J. Syst. Evol. Microbiol. 64, 3254–3263 (2014) doi:10.1099/ijs.0.065292-0.
Vibrio alginolyticus	NCMA B51	Aerobe	Marine	25	Heterotroph	O2	22C	DifCo Marine Broth	O2	1-5 um	0.3-0.6 um	Chen, M. et al. Length-dependent flagellar growth of vibrio alginolyticus revealed by real time fluorescent imaging. Elife 6, 1–16 (2017) doi:10.7554/eLife.22140.
Vibrio alginolyticus	NCMA B51	Aerobe	Marine	25	Heterotroph	O2	14C	DifCo Marine Broth	O2	1-5 um	0.3-0.6 um	Chen, M. et al. Length-dependent flagellar growth of vibrio alginolyticus revealed by real time fluorescent imaging. Elife 6, 1–16 (2017) doi:10.7554/eLife.22140.

## Sheet: Table S2 Sample Collection
Name	Location	Year	Month	Day	Local Time	Time Zone	Latitude	Longitude	Depth (M)	Fluorchromes used	SAG plates	O2 respiration rate µmol O2 L-1 hr-1 (Winkler)	Sea Surface temperature. (˚C)	AirTemp (˚C)	Sea Surface Salinity (ppt)	ChlWWug/L	Total cells/ml	RSG+ cells per ml	NO3+NO2 (µm)	NO2 (µm)	NH4 (µm)	PO4 (µm)
BLOS_201704	Bigelow Dock	2017	4	12	09:00:00	UTC -5	43.8609	-69.5782	1	RSG and Syto9	AH-135, AH-141, AH-226, AH-578	NA	5.8	NA	NA	NA	1550000	821000	NA	NA	NA	NA
BLOS_201708	Bigelow Dock	2017	8	8	09:00:00	UTC -5	43.8609	-69.5782	1	RSG and Syto9	AH-224, AH-229	NA	15.6	NA	NA	NA	2690000	763000	NA	NA	NA	NA
BLOS_201711	Bigelow Dock	2017	11	2	09:00:00	UTC -5	43.8609	-69.5782	1	RSG and Syto9	AH-269, AH-271	NA	12	NA	NA	NA	1550000	622000	NA	NA	NA	NA
Radprof_18	North Atlantic	2018	8	22	06:39:00	UTC +1	43.001	-11.333	100	RSG	AH-558	0.0179	12.4027	NA	35.6262	NA	NA	284981	NA	NA	NA	NA
Radprof_17	North Atlantic	2018	8	22	06:39:00	UTC +1	43.001	-11.333	400	RSG	NA	0.0078	11.3235	NA	35.5534	NA	174234	164725	NA	NA	NA	NA
BLOS_201810	Bigelow Dock	2018	10	30	09:00:00	UTC -5	43.8609	-69.5782	1	RSG, Syto9, Laminarin, and Xylan	AH-541, AH-545, AH-548, AH-551, AH-580, AH-601, AH-603	NA	9.5	5.7	34	1.74	1450000	796000	5.61	0.28	1.05	0.81
Poseidon 41	Southern Atlantic	2019	3	9	12:24:00	UTC -3	-32.3514	-44.0237	5	RSG	AH-716	0.0558	23.75	NA	35.9342	NA	799511	656506	0.153	0.003	NA	0.054
Poseidon 123	Equatorial Atlantic	2019	3	20	10:18:00	UTC -3	-3.09562	-29.0125	450	RSG	AH-736	0.0136	9.1946	NA	34.8302	NA	116261	89939	NA	NA	NA	NA
BLOS_201904	Bigelow Dock	2019	4	2	09:00:00	UTC -5	43.8609	-69.5782	1	RSG, Syto9, and Laminarin	AH-654, AH-657, AH-660	NA	3.2	3.8	32	2.91	1640000	818000	1.53	0.03	0.55	0.36
AT42-11 CTD 007	Juan de Fuca Ridge	2019	5	23	11:00:00	UTC -8	47.7598	-127.76	10	RSG	AH-779	NA	11.2	NA	NA	NA	255333	82366.7	0.41	NA	NA	0.29
BLOS_201907	Bigelow Dock	2019	7	9	09:00:00	UTC -5	43.8609	-69.5782	1	RSG, Syto9, Laminarin, and Xylan	AH-700, AH-704, AH-707, AH-709	NA	12.7	17.2	31	3.06	2920000	1120000	0.59	0.04	1.79	0.31
Sintes_S1	Beach Dique del Oeste	2021	4	23	15:35:00	UTC +1	39.547	2.618	Surface	RSG	NA	0.0221744	16.5	NA	37.257	NA	203725	83432.6	0.242	0.0165	NA	0.016
Sintes_S2	Alcanada Beach	2021	4	26	11:50:00	UTC +1	39.835	3.163	Surface	RSG	NA	0.00916489	17	NA	37.3437	NA	190800	71959.5	0.1125	0.0105	NA	0.0075
Sintes_S3	Palma Nautic club	2021	4	26	14:05:00	UTC +1	39.554	2.625	Surface	RSG	NA	0.0571892	18	NA	36.1872	NA	214171	113046	7.6695	0.079	NA	0.545
Sintes_S5	Portixol Beach	2021	4	27	12:08:00	UTC +1	39.56	2.668	Surface	RSG	NA	0.0500094	17.4	NA	37.0067	NA	111598	90420	10.9405	0.195	NA	0.034
BLOS_202107	Bigelow Dock	2021	7	26	13:30:00	UTC -5	43.8609	-69.5782	1	RSG	NA	0.635	16	NA	39	NA	NA	968000	NA	NA	NA	NA
DMA	Damariscotta River	2021	8	11	16:00:00	UTC -5	44.0341	-69.5313	1	RSG	NA	2.3	14.5	NA	31	NA	NA	892000	NA	NA	NA	NA
BLOS_20210824_noon	Bigelow Dock	2021	8	24	14:00:00	UTC -5	43.8609	-69.5782	1	RSG, Syto9	AM-377, AM-384	0.338	17.3	32.6	NA	NA	1.08642e+06	634920	NA	NA	NA	NA
BLOS_20210825_night	Bigelow Dock	2021	8	25	02:00	UTC -5	43.8609	-69.5782	1	RSG, Syto9	AM-375, AM-382	0.238	17.4	19	NA	NA	1.07319e+06	674450	NA	NA	NA	NA

## Sheet: Table S3  SAG Statistics
name	well_type	wga_cp (hours)	raw_read_count	final_assembly_length (bp)	max_contig_length (bp)	gc_content (%)	checkM_estimated_completeness. (%)	total_CDS_count	hypothetical_cds_fraction	average_cds_length	number_multi_copy	checkM_classification	SSU_classification_1	SSU_classification_2	X531.40..488.	X572.27..488.	X692.40..488.	Trigger.Pulse.Width	SSC	FSC	estimated_diameter (µm)	Location	Sample_collection_Date (yymmdd)	FACS_date (yymmdd)	gate	depth (m)	Fluorescence normalization slope	Fluorescence normalization intercept	normalized_531_value	Predicted_respiration_rate_fmol_O2_per_hr	lower_resp_bound_fmol_O2_per_hr	upper_resp_bound_fmol_O2_per_hr	GTDB_classification	GTDBtk_full_classification
AH-135-A01	1 cell	2.13126	428328	378833	26163	29.8108	22.64	390	0.241026	865.892	0	k__Bacteria;p__Proteobacteria;c__Alphaproteobacteria;o__Rickettsiales;f__Pelagibacteraceae;g__Candidatus_Pelagibacter;s__Candidatus_Pelagibacter_ubique;unresolved	no SSU regions found		5.27211	1.02217	1.0262	4229	2.94811	2.14799	0.31	EBB Bigelow dock	170412	170412	Respiring cells (RSG-positive)	1meter	0.10985	0.18027	0.759412	0.00461048	0.000751783	0.0282748	Pelagibacter	d__Bacteria;p__Proteobacteria;c__Alphaproteobacteria;o__Pelagibacterales;f__Pelagibacteraceae;g__Pelagibacter;s__Pelagibacter ubique
AH-135-A02	1 cell	1.46028	2502502	1800737	167471	36.0252	86.23	1622	0.332306	1016.48	0	k__Bacteria;p__Bacteroidetes;c__Flavobacteriia;o__Flavobacteriales;f__Flavobacteriaceae;g__Olleya	k__Bacteria;p__Bacteroidetes;c__Flavobacteriia;o__Flavobacteriales;f__Flavobacteriaceae;g__Formosa;s__?		128.116	17.6632	7.60294	5631	5.58247	3.23646	0.32	EBB Bigelow dock	170412	170412	Respiring cells (RSG-positive)	1meter	0.10985	0.18027	14.2539	0.0633555	0.0104689	0.383414	Hel1-33-131	d__Bacteria;p__Bacteroidota;c__Bacteroidia;o__Flavobacteriales;f__Flavobacteriaceae;g__Hel1-33-131;s__
AH-135-A03	1 cell	1.60722	3997827	856845	84808	32.0119	74.13	919	0.228509	863.134	0	k__Bacteria;p__Proteobacteria;c__Alphaproteobacteria;o__Rickettsiales;f__Pelagibacteraceae;g__Candidatus_Pelagibacter;s__	no SSUs were classified		2.37905	1.02145	1.02245	3579	8.5472	1.9997	0.31	EBB Bigelow dock	170412	170412	Respiring cells (RSG-positive)	1meter	0.10985	0.18027	0.441609	0.00433456	0.000706123	0.0266078	IMCC9063	d__Bacteria;p__Proteobacteria;c__Alphaproteobacteria;o__Pelagibacterales;f__Pelagibacteraceae;g__IMCC9063;s__
AH-135-A04	1 cell	1.49703	3618815	1481697	223427	36.5159	83.69	1467	0.194274	925.822	0	k__Bacteria;p__Proteobacteria;c__Gammaproteobacteria;o__Thiotrichales;p__;c__;o__;f__;g__;s__	k__Bacteria;p__Proteobacteria;c__Gammaproteobacteria;o__Oceanospirillales;f__ZD0405;g__?;s__?		72.4412	6.32627	4.13655	6522	1.02721	4.68901	0.34	EBB Bigelow dock	170412	170412	Respiring cells (RSG-positive)	1meter	0.10985	0.18027	8.13793	0.0193198	0.00319412	0.116857	Thioglobus	d__Bacteria;p__Proteobacteria;c__Gammaproteobacteria;o__PS1;f__Thioglobaceae;g__Thioglobus;s__
AH-135-A05	1 cell	1.90523	664796	382026	35013	34.9908	19.18	400	0.275	840.013	0	k__Bacteria;p__Proteobacteria;c__Gammaproteobacteria;o__;f__;g__;s__	no SSU regions found		27.292	3.79617	1.02303	5054	6.55065	2.42564	0.31	EBB Bigelow dock	170412	170412	Respiring cells (RSG-positive)	1meter	0.10985	0.18027	3.17829	0.0073746	0.00121005	0.0449442	SCGC-AAA076-P13	d__Bacteria;p__Proteobacteria;c__Gammaproteobacteria;o__SAR86;f__D2472;g__SCGC-AAA076-P13;s__
AH-135-A08	1 cell	1.77073	4971955	1157221	79268	44.8084	41.14	1027	0.403116	1008.18	0	k__Bacteria;p__Bacteroidetes;c__Flavobacteriia;o__Flavobacteriales;f__Cryomorphaceae;g__Owenweeksia;s__Owenweeksia_hongkongensis	no SSUs were classified		84.6709	8.06862	1.626	7130	7.76382	7.58906	0.38	EBB Bigelow dock	170412	170412	Respiring cells (RSG-positive)	1meter	0.10985	0.18027	9.48137	0.0250784	0.00414958	0.151564	UBA10364	d__Bacteria;p__Bacteroidota;c__Bacteroidia;o__Flavobacteriales;f__Schleiferiaceae;g__UBA10364;s__UBA10364 sp003045825
AH-135-A10	1 cell	2.04543	540854	536827	36135	30.2939	23.81	458	0.296943	1001.94	0	k__Bacteria;p__Bacteroidetes;c__Flavobacteriia;o__Flavobacteriales;f__Flavobacteriaceae;g__Olleya	no SSU regions found		222.698	26.1395	4.25327	7826	47.3204	10.6648	0.42	EBB Bigelow dock	170412	170412	Respiring cells (RSG-positive)	1meter	0.10985	0.18027	24.6437	0.476424	0.0767254	2.95834	SGZJ01	d__Bacteria;p__Bacteroidota;c__Bacteroidia;o__Flavobacteriales;f__Flavobacteriaceae;g__SGZJ01;s__
AH-135-A11	1 cell	1.74682	5922571	1142680	67056	44.8504	51.52	1016	0.404528	977.951	0	k__Bacteria;p__Bacteroidetes;c__Flavobacteriia;o__Flavobacteriales;f__Cryomorphaceae;g__Owenweeksia;s__Owenweeksia_hongkongensis	no SSU regions found		125.25	12.0875	15.3971	7680	7.093	9.66426	0.4	EBB Bigelow dock	170412	170412	Respiring cells (RSG-positive)	1meter	0.10985	0.18027	13.939	0.0595975	0.00985081	0.360565	UBA10364	d__Bacteria;p__Bacteroidota;c__Bacteroidia;o__Flavobacteriales;f__Schleiferiaceae;g__UBA10364;s__UBA10364 sp003045825
AH-135-A13	1 cell	1.92409	887477	206355	23841	37.4292	12.07	218	0.284404	822.266	0	k__Bacteria;p__Proteobacteria;c__Gammaproteobacteria;o__;f__;g__;s__	no SSU regions found		16.7094	2.00392	1.0226	4827	6.80877	3.36494	0.33	EBB Bigelow dock	170412	170412	Respiring cells (RSG-positive)	1meter	0.10985	0.18027	2.0158	0.00588439	0.000962834	0.0359627	Unclassified	Unclassified
AH-135-A14	1 cell	1.67326	5754909	1679721	178475	34.1004	80.36	1561	0.326714	943.821	0	k__Bacteria;p__Bacteroidetes;c__Flavobacteriia;o__Flavobacteriales;f__Flavobacteriaceae;g__Polaribacter	k__Bacteria;p__Bacteroidetes;c__Flavobacteriia;o__Flavobacteriales;f__Flavobacteriaceae;g__Polaribacter_2;s__?		137.617	12.5638	8.5508	6205	5.52937	4.52904	0.34	EBB Bigelow dock	170412	170412	Respiring cells (RSG-positive)	1meter	0.10985	0.18027	15.2975	0.0775881	0.0128056	0.470101	Polaribacter	d__Bacteria;p__Bacteroidota;c__Bacteroidia;o__Flavobacteriales;f__Flavobacteriaceae;g__Polaribacter;s__
AH-135-A15	1 cell	1.99194	497638	257283	20466	43.8793	14.89	244	0.245902	851.037	0	k__Bacteria;p__Proteobacteria;c__Alphaproteobacteria;o__Rhodobacterales;f__Rhodobacteraceae;g__Roseobacter;s__Roseobacter_RCA_cluster	no SSU regions found		243.35	28.1055	12.962	7441	20.0195	6.48561	0.37	EBB Bigelow dock	170412	170412	Respiring cells (RSG-positive)	1meter	0.10985	0.18027	26.9122	0.740123	0.118045	4.64047	Unclassified	Unclassified
AH-135-A16	1 cell	1.77191	4194076	892643	47278	53.1834	15.69	895	0.332961	830.707	0	k__Bacteria;p__Proteobacteria;c__Alphaproteobacteria;o__Rhodobacterales;f__Rhodobacteraceae;g__Roseobacter;s__Roseobacter_RCA_cluster	no SSU regions found		92.2499	9.56427	10.6244	7623	14.5044	9.24965	0.4	EBB Bigelow dock	170412	170412	Respiring cells (RSG-positive)	1meter	0.10985	0.18027	10.3139	0.0294788	0.00487887	0.178115	Planktomarina	d__Bacteria;p__Proteobacteria;c__Alphaproteobacteria;o__Rhodobacterales;f__Rhodobacteraceae;g__Planktomarina;s__Planktomarina temperata
AH-135-A17	1 cell	2.35876	794888	31997	8138	37.8379	0	28	0.25	894.821	0	NA;unresolved	no SSU regions found		16.2829	2.61836	1.02576	2252	3.20523	1.86767	0.31	EBB Bigelow dock	170412	170412	Respiring cells (RSG-positive)	1meter	0.10985	0.18027	1.96894	0.00583109	0.000953997	0.0356412	Unclassified	Unclassified
AH-135-A18	1 cell	1.6182	5882001	2105486	314702	35.3886	91.54	1916	0.337161	1007.49	0	k__Bacteria;p__Bacteroidetes;c__Flavobacteriia;o__Flavobacteriales;f__Flavobacteriaceae;unresolved	k__Bacteria;p__Bacteroidetes;c__Flavobacteriia;o__Flavobacteriales;f__Flavobacteriaceae;g__NS5_marine_group;s__?		147.035	19.2065	16.4785	6353	10.0833	6.48014	0.37	EBB Bigelow dock	170412	170412	Respiring cells (RSG-positive)	1meter	0.10985	0.18027	16.332	0.0948502	0.0156314	0.575543	MS024-2A	d__Bacteria;p__Bacteroidota;c__Bacteroidia;o__Flavobacteriales;f__Flavobacteriaceae;g__MS024-2A;s__MS024-2A sp000173095
AH-135-A19	1 cell	1.70964	4957930	1925369	386496	36.9032	72.41	1837	0.213391	959.359	0	k__Bacteria;p__Proteobacteria;c__Alphaproteobacteria;o__Rhodobacterales;f__Rhodobacteraceae;f__;g__;s__	k__Bacteria;p__Proteobacteria;c__Alphaproteobacteria;o__Rhodobacterales;f__Rhodobacteraceae;g__?;s__?		138.315	16.5784	1.32251	6817	6.86161	6.83466	0.37	EBB Bigelow dock	170412	170412	Respiring cells (RSG-positive)	1meter	0.10985	0.18027	15.3742	0.0787523	0.0129964	0.477202	Amylibacter	d__Bacteria;p__Proteobacteria;c__Alphaproteobacteria;o__Rhodobacterales;f__Rhodobacteraceae;g__Amylibacter;s__Amylibacter sp000153745
AH-135-A20	1 cell	2.01836	325109	165770	19110	51.449	2.59	165	0.381818	762.945	0	k__Bacteria;p__Proteobacteria;c__Gammaproteobacteria;o__Alteromonadales_3;f__Alteromonadaceae;unresolved	k__Bacteria;p__Proteobacteria;c__Gammaproteobacteria;o__Oceanospirillales;f__Oceanospirillaceae;g__Pseudohongiella;s__?		28.8013	2.75347	1.02533	7694	10.2476	7.32087	0.38	EBB Bigelow dock	170412	170412	Respiring cells (RSG-positive)	1meter	0.10985	0.18027	3.34409	0.0076159	0.0012501	0.0463977	Unclassified	Unclassified
AH-135-A21	1 cell	1.5395	4589517	1318356	197360	39.5186	68.68	1314	0.219939	944.886	0	k__Bacteria;p__Proteobacteria;c__Gammaproteobacteria;o__;f__;g__;s__	k__Bacteria;p__Proteobacteria;c__Gammaproteobacteria;o__Oceanospirillales;f__SAR86_clade;g__?;s__?		11.5106	1.43221	1.02591	2232	2.90125	1.76434	0.31	EBB Bigelow dock	170412	170412	Respiring cells (RSG-positive)	1meter	0.10985	0.18027	1.4447	0.0052667	0.000860458	0.0322365	D2472	d__Bacteria;p__Proteobacteria;c__Gammaproteobacteria;o__SAR86;f__D2472;g__D2472;s__D2472 sp002469975
AH-135-A22	1 cell	1.48235	3753409	1880919	96258	53.4337	61.28	1881	0.297714	882.113	0	k__Bacteria;p__Proteobacteria;c__Alphaproteobacteria;o__Rhodobacterales;f__Rhodobacteraceae;g__Roseobacter;s__Roseobacter_RCA_cluster	k__Bacteria;p__Proteobacteria;c__Alphaproteobacteria;o__Rhodobacterales;f__Rhodobacteraceae;g__Planktomarina;s__?		83.3838	7.91476	2.43042	7792	14.7386	11.626	0.43	EBB Bigelow dock	170412	170412	Respiring cells (RSG-positive)	1meter	0.10985	0.18027	9.33998	0.0243992	0.00403695	0.147468	Planktomarina	d__Bacteria;p__Proteobacteria;c__Alphaproteobacteria;o__Rhodobacterales;f__Rhodobacteraceae;g__Planktomarina;s__Planktomarina temperata
AH-135-A23	1 cell	2.18892	824255	38257	5229	55.6918	0	36	0.194444	844.583	0	NA;unresolved	no SSU regions found		14.4089	1.21283	1.02317	7385	7.5021	9.40168	0.4	EBB Bigelow dock	170412	170412	Respiring cells (RSG-positive)	1meter	0.10985	0.18027	1.76309	0.0056026	0.000916121	0.0342631	Unclassified	Unclassified
AH-135-B02	1 cell	1.80827	1856284	630706	74175	38.4783	20.22	576	0.397569	928.354	0	k__Bacteria;p__Bacteroidetes;c__Flavobacteriia;o__Flavobacteriales;f__Flavobacteriaceae;unresolved	no SSU regions found		127.13	15.9544	7.57521	6868	10.8264	4.2324	0.34	EBB Bigelow dock	170412	170412	Respiring cells (RSG-positive)	1meter	0.10985	0.18027	14.1455	0.0620358	0.0102519	0.375388	UBA7428	d__Bacteria;p__Bacteroidota;c__Bacteroidia;o__Flavobacteriales;f__Flavobacteriaceae;g__UBA7428;s__
AH-135-B03	1 cell	1.35926	3832623	2566741	174985	47.6618	86.96	2332	0.314751	959.715	0	k__Bacteria;p__Proteobacteria;c__Gammaproteobacteria;unresolved	k__Bacteria;p__Proteobacteria;c__Gammaproteobacteria;o__Oceanospirillales;f__?;g__?;s__?		102.923	11.53	1.02404	7600	1.22379	15.9858	0.48	EBB Bigelow dock	170412	170412	Respiring cells (RSG-positive)	1meter	0.10985	0.18027	11.4864	0.0370162	0.00612632	0.223657	Pseudohongiellaceae	d__Bacteria;p__Proteobacteria;c__Gammaproteobacteria;o__Pseudomonadales;f__Pseudohongiellaceae;g__;s__
AH-135-B04	1 cell	1.43638	1463888	1806044	147528	53.6149	65.74	1789	0.291783	887.842	0	k__Bacteria;p__Proteobacteria;c__Alphaproteobacteria;o__Rhodobacterales;f__Rhodobacteraceae;g__Roseobacter;s__Roseobacter_RCA_cluster	k__Bacteria;p__Proteobacteria;c__Alphaproteobacteria;o__Rhodobacterales;f__Rhodobacteraceae;g__Planktomarina;s__?		49.4902	5.22271	3.2147	7308	13.114	10.0056	0.41	EBB Bigelow dock	170412	170412	Respiring cells (RSG-positive)	1meter	0.10985	0.18027	5.61677	0.0118409	0.00195187	0.071832	Planktomarina	d__Bacteria;p__Proteobacteria;c__Alphaproteobacteria;o__Rhodobacterales;f__Rhodobacteraceae;g__Planktomarina;s__Planktomarina temperata
AH-135-B05	1 cell	1.8638	722167	234273	34114	38.5337	16.38	207	0.449275	916.768	0	k__Bacteria;p__Bacteroidetes;c__Sphingobacteriia;o__Sphingobacteriales;f__Sphingobacteriaceae	k__Bacteria;p__Bacteroidetes;c__Sphingobacteriia;o__Sphingobacteriales;f__NS11-12_marine_group;g__?;s__?		33.8201	2.52335	3.88359	6472	12.1625	8.74403	0.39	EBB Bigelow dock	170412	170412	Respiring cells (RSG-positive)	1meter	0.10985	0.18027	3.89541	0.00847649	0.00139299	0.0515804	Unclassified	Unclassified
AH-135-B06	1 cell	1.6513	1720993	1663873	100855	34.1532	68.99	1497	0.348029	988.713	0	k__Bacteria;p__Bacteroidetes;c__Flavobacteriia;o__Flavobacteriales;f__Flavobacteriaceae;g__Polaribacter	k__Bacteria;p__Bacteroidetes;c__Flavobacteriia;o__Flavobacteriales;f__Flavobacteriaceae;g__Polaribacter_2;s__?		126.702	9.82724	7.15709	6554	3.35503	5.95361	0.36	EBB Bigelow dock	170412	170412	Respiring cells (RSG-positive)	1meter	0.10985	0.18027	14.0985	0.0614722	0.0101592	0.371961	Polaribacter	d__Bacteria;p__Bacteroidota;c__Bacteroidia;o__Flavobacteriales;f__Flavobacteriaceae;g__Polaribacter;s__
AH-135-B07	1 cell	1.73708	6368737	1446608	86147	35.7325	68.43	1312	0.335366	961.213	0	k__Bacteria;p__Bacteroidetes;c__Flavobacteriia;o__Flavobacteriales;f__Flavobacteriaceae	k__Bacteria;p__Bacteroidetes;c__Flavobacteriia;o__Flavobacteriales;f__Flavobacteriaceae;g__NS5_marine_group;s__?		97.7215	9.31881	1.84006	4958	5.23373	3.3522	0.33	EBB Bigelow dock	170412	170412	Respiring cells (RSG-positive)	1meter	0.10985	0.18027	10.915	0.0331286	0.0054832	0.200158	MS024-2A	d__Bacteria;p__Bacteroidota;c__Bacteroidia;o__Flavobacteriales;f__Flavobacteriaceae;g__MS024-2A;s__MS024-2A sp000173095
AH-135-B09	1 cell	2.03569	636874	44051	36360	29.5907	4.17	43	0.232558	930.326	0	NA;unresolved	no SSU regions found		110.229	13.5125	12.4251	5795	1.51972	3.24649	0.32	EBB Bigelow dock	170412	170412	Respiring cells (RSG-positive)	1meter	0.10985	0.18027	12.289	0.0432591	0.00715789	0.261439	Unclassified	Unclassified
AH-135-B10	1 cell	1.71825	1551027	1799762	83692	38.7648	53.27	1533	0.421396	1022.61	0	k__Bacteria;p__Bacteroidetes;c__Cytophagia;o__Cytophagales;f__Cytophagaceae_2;g__Flexibacter	no SSUs were classified		150.95	14.7822	1.02303	7586	15.5821	9.47597	0.4	EBB Bigelow dock	170412	170412	Respiring cells (RSG-positive)	1meter	0.10985	0.18027	16.7621	0.103112	0.016981	0.626118	UBA4465	d__Bacteria;p__Bacteroidota;c__Bacteroidia;o__Cytophagales;f__Cyclobacteriaceae;g__UBA4465;s__
AH-135-B13	1 cell	1.98685	655531	1251343	57947	43.5323	50	1199	0.207673	910.57	0	k__Bacteria;p__Proteobacteria;c__Gammaproteobacteria;o__Oceanospirillales;f__Oceanospirillaceae;g__Marinobacterium	k__Bacteria;p__Proteobacteria;c__Gammaproteobacteria;o__Oceanospirillales;f__Oceanospirillaceae;g__Balneatrix;s__?		297.767	33.6731	15.7075	7355	11.7261	7.36939	0.38	EBB Bigelow dock	170412	170412	Respiring cells (RSG-positive)	1meter	0.10985	0.18027	32.89	2.36283	0.364915	15.2994	ASP10-02a	d__Bacteria;p__Proteobacteria;c__Gammaproteobacteria;o__Pseudomonadales;f__Nitrincolaceae;g__ASP10-02a;s__ASP10-02a sp002470565
AH-135-B14	1 cell	1.54857	2791952	2476861	310681	52.1345	80.47	2202	0.301544	994.802	0	k__Bacteria;p__Proteobacteria;c__Gammaproteobacteria;o__;f__;g__;s__	no SSUs were classified		6.93334	1.02145	1.02648	7698	17.1761	12.5815	0.44	EBB Bigelow dock	170412	170412	Respiring cells (RSG-positive)	1meter	0.10985	0.18027	0.941897	0.00477679	0.000779315	0.0292792	OM182	d__Bacteria;p__Proteobacteria;c__Gammaproteobacteria;o__Pseudomonadales;f__Pseudohongiellaceae;g__OM182;s__OM182 sp001438145
AH-135-B15	1 cell	1.67814	5485674	1830219	245616	34.2343	85.99	1647	0.319369	982.046	0	k__Bacteria;p__Bacteroidetes;c__Flavobacteriia;o__Flavobacteriales;f__Flavobacteriaceae;g__Polaribacter	k__Bacteria;p__Bacteroidetes;c__Flavobacteriia;o__Flavobacteriales;f__Flavobacteriaceae;g__Polaribacter_2;s__?		190.372	19.4318	9.21721	7245	6.01754	7.73225	0.38	EBB Bigelow dock	170412	170412	Respiring cells (RSG-positive)	1meter	0.10985	0.18027	21.0926	0.239065	0.0389751	1.46638	Polaribacter	d__Bacteria;p__Bacteroidota;c__Bacteroidia;o__Flavobacteriales;f__Flavobacteriaceae;g__Polaribacter;s__
AH-135-B16	1 cell	1.68511	3880645	1751042	95480	55.071	43.1	1871	0.363442	826.801	0	k__Bacteria;p__Proteobacteria;c__Alphaproteobacteria;o__Rhodobacterales;f__Rhodobacteraceae;g__Octadecabacter	no SSU regions found		452.776	50.5445	42.8146	8342	7.73551	18.6558	0.52	EBB Bigelow dock	170412	170412	Respiring cells (RSG-positive)	1meter	0.10985	0.18027	49.9178	64.4835	8.65196	480.599	Octadecabacter	d__Bacteria;p__Proteobacteria;c__Alphaproteobacteria;o__Rhodobacterales;f__Rhodobacteraceae;g__Octadecabacter;s__
AH-135-B17	1 cell	1.65913	1680451	1301832	205548	36.4705	48.28	1067	0.427366	989.441	0	k__Bacteria;p__Bacteroidetes;c__Sphingobacteriia;o__Sphingobacteriales;f__Saprospiraceae;g__Lewinella	no SSU regions found		197.762	23.3204	11.9021	7980	9.58445	11.0975	0.42	EBB Bigelow dock	170412	170412	Respiring cells (RSG-positive)	1meter	0.10985	0.18027	21.9044	0.279884	0.0455164	1.72103	UBA1994	d__Bacteria;p__Bacteroidota;c__Bacteroidia;o__Chitinophagales;f__Saprospiraceae;g__UBA1994;s__UBA1994 sp002335865
AH-135-B18	1 cell	1.57172	4979775	2187141	118983	50.0199	72.7	1910	0.229319	1000.67	0	k__Bacteria;p__Proteobacteria;c__Gammaproteobacteria;o__;f__;g__;s__	k__Bacteria;p__Proteobacteria;c__Gammaproteobacteria;o__Cellvibrionales;f__Porticoccaceae;g__SAR92_clade;s__?		4.3062	1.02174	1.02217	5034	3.39058	3.83047	0.33	EBB Bigelow dock	170412	170412	Respiring cells (RSG-positive)	1meter	0.10985	0.18027	0.653306	0.00451646	0.000736222	0.0277068	HTCC2207	d__Bacteria;p__Proteobacteria;c__Gammaproteobacteria;o__Pseudomonadales;f__Porticoccaceae;g__HTCC2207;s__
AH-135-B20	1 cell	1.631	4077555	1966145	74978	45.1622	68.13	1842	0.19164	930.713	0	k__Bacteria;p__Proteobacteria;c__Gammaproteobacteria;o__Oceanospirillales;f__Oceanospirillaceae;g__Marinobacterium	k__Bacteria;p__Proteobacteria;c__Gammaproteobacteria;o__Oceanospirillales;f__Oceanospirillaceae;g__Balneatrix;s__?		121.916	11.9826	4.79026	7295	9.74472	6.42844	0.36	EBB Bigelow dock	170412	170412	Respiring cells (RSG-positive)	1meter	0.10985	0.18027	13.5727	0.0555056	0.00917727	0.335706	ASP10-02a	d__Bacteria;p__Proteobacteria;c__Gammaproteobacteria;o__Pseudomonadales;f__Nitrincolaceae;g__ASP10-02a;s__ASP10-02a sp002335115
AH-135-B21	1 cell	1.66924	5567963	2193087	371356	36.4644	82.2	2099	0.222963	943.896	0	k__Bacteria;p__Proteobacteria;c__Alphaproteobacteria;o__Rhodobacterales;f__Rhodobacteraceae;f__;g__;s__	no SSU regions found		173.557	19.7512	16.7612	7846	12.9438	16.4971	0.49	EBB Bigelow dock	170412	170412	Respiring cells (RSG-positive)	1meter	0.10985	0.18027	19.2455	0.167011	0.0273634	1.01934	Amylibacter	d__Bacteria;p__Proteobacteria;c__Alphaproteobacteria;o__Rhodobacterales;f__Rhodobacteraceae;g__Amylibacter;s__
AH-135-B22	1 cell	1.87929	908645	818392	56594	36.8278	32.48	783	0.208174	927.755	0	k__Bacteria;p__Proteobacteria;c__Alphaproteobacteria;o__Rhodobacterales;f__Rhodobacteraceae;f__;g__;s__	no SSU regions found		93.5292	10.0904	1.0262	6339	6.43296	5.46525	0.35	EBB Bigelow dock	170412	170412	Respiring cells (RSG-positive)	1meter	0.10985	0.18027	10.4545	0.0302948	0.00501402	0.183041	Amylibacter	d__Bacteria;p__Proteobacteria;c__Alphaproteobacteria;o__Rhodobacterales;f__Rhodobacteraceae;g__Amylibacter;s__Amylibacter sp000153745
AH-135-B23	1 cell	1.5886	4369421	1024645	103229	39.4521	65.15	1069	0.239476	894.428	0	k__Bacteria;p__Proteobacteria;c__Gammaproteobacteria;o__Thiotrichales;f__Francisellaceae;g__Francisella	k__Bacteria;p__Proteobacteria;c__Gammaproteobacteria;o__Oceanospirillales;f__SAR86_clade;g__?;s__?		21.5524	2.71581	5.33023	8992	22.5027	30.8502	0.67	EBB Bigelow dock	170412	170412	Respiring cells (RSG-positive)	1meter	0.10985	0.18027	2.5478	0.0065248	0.00106904	0.0398236	D2472	d__Bacteria;p__Proteobacteria;c__Gammaproteobacteria;o__SAR86;f__D2472;g__D2472;s__D2472 sp002469975
AH-135-C02	1 cell	1.77123	2229135	750585	88316	53.4859	40.41	767	0.263364	872.243	0	k__Bacteria;p__Actinobacteria;c__Actinobacteria;o__Actinomycetales;unresolved	no SSU regions found		28.7124	4.56226	5.60684	5710	11.3388	3.96744	0.33	EBB Bigelow dock	170412	170412	Respiring cells (RSG-positive)	1meter	0.10985	0.18027	3.33432	0.00760146	0.00124771	0.0463107	UBA4592	d__Bacteria;p__Actinobacteriota;c__Actinomycetia;o__Nanopelagicales;f__S36-B12;g__UBA4592;s__UBA4592 sp002390705
AH-135-C03	1 cell	1.69782	3565032	1070850	47547	36.2145	52.04	972	0.316872	960.102	0	k__Bacteria;p__Bacteroidetes;c__Flavobacteriia;o__Flavobacteriales;f__Flavobacteriaceae;g__Olleya	k__Bacteria;p__Bacteroidetes;c__Flavobacteriia;o__Flavobacteriales;f__Flavobacteriaceae;g__Formosa;s__?		186.794	18.4213	1.91391	7654	12.4758	8.76125	0.39	EBB Bigelow dock	170412	170412	Respiring cells (RSG-positive)	1meter	0.10985	0.18027	20.6996	0.2215	0.0361525	1.35709	Hel1-33-131	d__Bacteria;p__Bacteroidota;c__Bacteroidia;o__Flavobacteriales;f__Flavobacteriaceae;g__Hel1-33-131;s__
AH-135-C04	1 cell	1.51515	2591563	1322907	859902	34.084	68.43	1332	0.226727	946.619	0	k__Bacteria;p__Proteobacteria;c__Gammaproteobacteria;o__;f__;g__;s__	k__Bacteria;p__Proteobacteria;c__Gammaproteobacteria;o__Oceanospirillales;f__SAR86_clade;g__?;s__?		44.7966	4.13306	1.15316	3365	6.52584	1.47241	0.3	EBB Bigelow dock	170412	170412	Respiring cells (RSG-positive)	1meter	0.10985	0.18027	5.10118	0.0107128	0.00176445	0.0650425	SCGC-AAA076-P13	d__Bacteria;p__Proteobacteria;c__Gammaproteobacteria;o__SAR86;f__D2472;g__SCGC-AAA076-P13;s__
AH-135-C08	1 cell	1.67535	3751234	1601374	270997	29.5571	80.63	1430	0.344056	1021.73	0	k__Bacteria;p__Bacteroidetes;c__Flavobacteriia;o__Flavobacteriales;f__Flavobacteriaceae;g__Gelidibacter;s__Gelidibacter_mesophilus	k__Bacteria;p__Bacteroidetes;c__Flavobacteriia;o__Flavobacteriales;f__Flavobacteriaceae;g__NS2b_marine_group;s__?		53.2723	6.64429	1.02389	6165	4.08858	3.86779	0.33	EBB Bigelow dock	170412	170412	Respiring cells (RSG-positive)	1meter	0.10985	0.18027	6.03223	0.0128358	0.00211716	0.0778195	SGZJ01	d__Bacteria;p__Bacteroidota;c__Bacteroidia;o__Flavobacteriales;f__Flavobacteriaceae;g__SGZJ01;s__
AH-135-C09	1 cell	1.71794	5846284	63885	63885	37.5252	0	69	0.913043	865.13	0	NA;unresolved	no SSU regions found		143.342	21.3234	4.14994	8551	1.69936	26.3942	0.61	EBB Bigelow dock	170412	170412	Respiring cells (RSG-positive)	1meter	0.10985	0.18027	15.9263	0.0876645	0.0144562	0.531612	Unclassified	Unclassified
AH-135-C10	1 cell	1.58791	3163213	2361279	151184	52.1618	77.7	2141	0.301728	964.248	0	k__Bacteria;p__Proteobacteria;c__Gammaproteobacteria;unresolved	k__Bacteria;p__Proteobacteria;c__Gammaproteobacteria;o__Oceanospirillales;f__Oceanospirillaceae;g__Pseudohongiella;s__?		45.7767	3.41544	3.05782	7530	5.3663	8.89649	0.4	EBB Bigelow dock	170412	170412	Respiring cells (RSG-positive)	1meter	0.10985	0.18027	5.20884	0.0109391	0.00180205	0.0664046	OM182	d__Bacteria;p__Proteobacteria;c__Gammaproteobacteria;o__Pseudomonadales;f__Pseudohongiellaceae;g__OM182;s__OM182 sp001438145
AH-135-C11	1 cell	1.63444	3647383	2908451	227628	32.9542	81.46	2576	0.409938	987.004	0	k__Bacteria;p__Bacteroidetes;c__Flavobacteriia;o__Flavobacteriales;f__Flavobacteriaceae;f__;g__;s__	k__Bacteria;p__Bacteroidetes;c__Flavobacteriia;o__Flavobacteriales;f__Flavobacteriaceae;g__Winogradskyella;s__?		53.2723	3.54355	4.09721	10211	72.2581	107.521	1.63	EBB Bigelow dock	170412	170412	Respiring cells (RSG-positive)	1meter	0.10985	0.18027	6.03223	0.0128358	0.00211716	0.0778195	Winogradskyella	d__Bacteria;p__Bacteroidota;c__Bacteroidia;o__Flavobacteriales;f__Flavobacteriaceae;g__Winogradskyella;s__
AH-135-C13	1 cell	1.63744	2600303	1635034	207825	38.4109	70.99	1461	0.34976	1019.74	0	k__Bacteria;p__Bacteroidetes;c__Flavobacteriia;o__Flavobacteriales;f__Flavobacteriaceae;g__Cellulophaga;s__Cellulophaga_lytica	k__Bacteria;p__Bacteroidetes;c__Flavobacteriia;o__Flavobacteriales;f__Flavobacteriaceae;g__NS3a_marine_group;s__?		93.5161	8.9693	1.02288	6556	9.60738	3.60584	0.33	EBB Bigelow dock	170412	170412	Respiring cells (RSG-positive)	1meter	0.10985	0.18027	10.453	0.0302859	0.00501256	0.182988	MAG-120531	d__Bacteria;p__Bacteroidota;c__Bacteroidia;o__Flavobacteriales;f__Flavobacteriaceae;g__MAG-120531;s__MAG-120531 sp000173115
AH-135-C14	1 cell	2.31663	372552	658652	54461	37.7014	37.05	667	0.251874	902.652	0	k__Bacteria;p__Proteobacteria;c__Gammaproteobacteria;o__Pseudomonadales;o__;f__;g__;s__	no SSU regions found		21.3354	2.45169	2.74497	4408	6.70527	3.42988	0.33	EBB Bigelow dock	170412	170412	Respiring cells (RSG-positive)	1meter	0.10985	0.18027	2.52397	0.00649468	0.00106404	0.039642	D2472	d__Bacteria;p__Proteobacteria;c__Gammaproteobacteria;o__SAR86;f__D2472;g__D2472;s__
AH-135-C15	1 cell	1.82593	3838897	981529	52398	46.3128	48.82	973	0.242549	850.568	0	k__Bacteria;p__Proteobacteria;c__Gammaproteobacteria;o__;f__;g__;s__	no SSU regions found		8.43029	1.29329	3.51824	7183	17.6013	9.58984	0.4	EBB Bigelow dock	170412	170412	Respiring cells (RSG-positive)	1meter	0.10985	0.18027	1.10634	0.00493178	0.00080498	0.030215	Litoricola	d__Bacteria;p__Proteobacteria;c__Gammaproteobacteria;o__Pseudomonadales;f__Litoricolaceae;g__Litoricola;s__
AH-135-C16	1 cell	1.68377	3502728	1866736	145310	52.937	50.34	1802	0.288568	910.702	0	k__Bacteria;p__Proteobacteria;c__Alphaproteobacteria;o__Rhodobacterales;f__Rhodobacteraceae;g__Roseobacter;s__Roseobacter_RCA_cluster	k__Bacteria;p__Proteobacteria;c__Alphaproteobacteria;o__Rhodobacterales;f__Rhodobacteraceae;g__Planktomarina;s__?		156.128	17.429	6.93724	8495	8.10043	12.4024	0.44	EBB Bigelow dock	170412	170412	Respiring cells (RSG-positive)	1meter	0.10985	0.18027	17.331	0.115156	0.0189452	0.699964	Planktomarina	d__Bacteria;p__Proteobacteria;c__Alphaproteobacteria;o__Rhodobacterales;f__Rhodobacteraceae;g__Planktomarina;s__Planktomarina temperata
AH-135-C17	1 cell	1.64612	5420790	1350032	201168	29.6329	97.61	1394	0.236729	910.694	0	k__Bacteria;p__Proteobacteria;c__Alphaproteobacteria;o__Rickettsiales;f__Pelagibacteraceae;g__Candidatus_Pelagibacter;s__Candidatus_Pelagibacter_ubique	k__Bacteria;p__Proteobacteria;c__Alphaproteobacteria;o__SAR11_clade;f__Surface_1;g__?;s__?		2.65244	1.02188	1.02476	1727	8.46828	1.63012	0.3	EBB Bigelow dock	170412	170412	Respiring cells (RSG-positive)	1meter	0.10985	0.18027	0.47164	0.00435991	0.000710317	0.026761	Pelagibacter	d__Bacteria;p__Proteobacteria;c__Alphaproteobacteria;o__Pelagibacterales;f__Pelagibacteraceae;g__Pelagibacter;s__
AH-135-C18	1 cell	2.19893	838841	618655	54367	36.4229	31.03	595	0.361345	916.682	0	k__Bacteria;p__Bacteroidetes;c__Flavobacteriia;o__Flavobacteriales;f__Flavobacteriaceae;g__Olleya	k__Bacteria;p__Bacteroidetes;c__Flavobacteriia;o__Flavobacteriales;f__Flavobacteriaceae;g__Formosa;s__?		154.231	21.6526	13.3916	9124	177.728	58.887	1.02	EBB Bigelow dock	170412	170412	Respiring cells (RSG-positive)	1meter	0.10985	0.18027	17.1225	0.110587	0.0182004	0.671933	Hel1-33-131	d__Bacteria;p__Bacteroidota;c__Bacteroidia;o__Flavobacteriales;f__Flavobacteriaceae;g__Hel1-33-131;s__
AH-135-C19	1 cell	1.707	6954028	2337002	178899	31.8302	92.95	2028	0.344675	1031.82	0	k__Bacteria;p__Bacteroidetes;c__Flavobacteriia;o__Flavobacteriales;f__Flavobacteriaceae;g__Polaribacter;s__Polaribacter_irgensii	k__Bacteria;p__Bacteroidetes;c__Flavobacteriia;o__Flavobacteriales;f__Flavobacteriaceae;g__Polaribacter_1;s__?		178.73	22.6964	1.56304	8254	5.89118	9.01733	0.4	EBB Bigelow dock	170412	170412	Respiring cells (RSG-positive)	1meter	0.10985	0.18027	19.8138	0.186497	0.0305126	1.13989	Polaribacter	d__Bacteria;p__Bacteroidota;c__Bacteroidia;o__Flavobacteriales;f__Flavobacteriaceae;g__Polaribacter;s__
AH-135-C20	1 cell	1.86245	425623	663974	70184	36.5718	24.14	632	0.422468	894.809	0	k__Bacteria;p__Bacteroidetes;c__Flavobacteriia;o__Flavobacteriales;f__Flavobacteriaceae;unresolved	no SSU regions found		39.2088	4.27545	7.5021	5507	6.16564	4.49606	0.34	EBB Bigelow dock	170412	170412	Respiring cells (RSG-positive)	1meter	0.10985	0.18027	4.48736	0.00950905	0.00156448	0.0577969	UBA7428	d__Bacteria;p__Bacteroidota;c__Bacteroidia;o__Flavobacteriales;f__Flavobacteriaceae;g__UBA7428;s__
AH-135-C21	1 cell	1.55873	5579557	1987693	329527	34.2262	91.17	1784	0.315583	1006.94	0	k__Bacteria;p__Bacteroidetes;c__Flavobacteriia;o__Flavobacteriales;f__Flavobacteriaceae;g__Polaribacter	k__Bacteria;p__Bacteroidetes;c__Flavobacteriia;o__Flavobacteriales;f__Flavobacteriaceae;g__Polaribacter_2;s__?		105.486	10.915	7.37768	6230	1.02706	6.21435	0.36	EBB Bigelow dock	170412	170412	Respiring cells (RSG-positive)	1meter	0.10985	0.18027	11.7679	0.0390959	0.00647014	0.236237	Polaribacter	d__Bacteria;p__Bacteroidota;c__Bacteroidia;o__Flavobacteriales;f__Flavobacteriaceae;g__Polaribacter;s__
AH-135-C22	1 cell	1.66344	3219438	1546296	96358	49.8667	56.9	1413	0.239915	961.357	0	k__Bacteria;p__Proteobacteria;c__Gammaproteobacteria;o__;f__;g__;s__	no SSUs were classified		5.6854	1.02159	1.02648	4538	2.69603	2.62869	0.32	EBB Bigelow dock	170412	170412	Respiring cells (RSG-positive)	1meter	0.10985	0.18027	0.804811	0.0046513	0.000758541	0.0285214	HTCC2207	d__Bacteria;p__Proteobacteria;c__Gammaproteobacteria;o__Pseudomonadales;f__Porticoccaceae;g__HTCC2207;s__
AH-135-D04	1 cell	1.67399	2989888	1480650	174991	29.4878	75.31	1384	0.32948	977.486	0	k__Bacteria;p__Bacteroidetes;c__Flavobacteriia;o__Flavobacteriales;f__Flavobacteriaceae;unresolved	k__Bacteria;p__Bacteroidetes;c__Flavobacteriia;o__Flavobacteriales;f__Flavobacteriaceae;g__NS4_marine_group;s__?		137.462	19.1122	8.34072	4973	4.72806	2.99109	0.32	EBB Bigelow dock	170412	170412	Respiring cells (RSG-positive)	1meter	0.10985	0.18027	15.2805	0.0773324	0.0127637	0.468541	MAG-121220-bin8	d__Bacteria;p__Bacteroidota;c__Bacteroidia;o__Flavobacteriales;f__Flavobacteriaceae;g__MAG-121220-bin8;s__
AH-135-D05	1 cell	2.23717	649333	75672	15474	37.7352	0	62	0.354839	1053.69	0	NA;unresolved	no SSU regions found		176.211	18.4187	8.68402	10760	327.674	121.369	1.8	EBB Bigelow dock	170412	170412	Respiring cells (RSG-positive)	1meter	0.10985	0.18027	19.537	0.176737	0.0289362	1.07948	Unclassified	Unclassified
AH-135-D06	1 cell	2.32408	433766	58811	6216	50.5892	0	63	0.47619	660.905	0	NA;unresolved	no SSU regions found		122.431	8.97561	4.6516	8190	17.7628	19.7345	0.53	EBB Bigelow dock	170412	170412	Respiring cells (RSG-positive)	1meter	0.10985	0.18027	13.6293	0.056119	0.00927828	0.339432	Unclassified	Unclassified
AH-135-D07	1 cell	1.63216	3244462	1869776	176367	56.2322	62.98	1771	0.192547	958.512	0	k__Bacteria;p__Proteobacteria;c__Betaproteobacteria;o__Burkholderiales;f__Comamonadaceae	no SSU regions found		8.4019	1.02174	1.0226	7883	8.50167	8.03016	0.38	EBB Bigelow dock	170412	170412	Respiring cells (RSG-positive)	1meter	0.10985	0.18027	1.10322	0.00492879	0.000804485	0.030197	RS62	d__Bacteria;p__Proteobacteria;c__Gammaproteobacteria;o__Burkholderiales;f__Burkholderiaceae;g__RS62;s__RS62 sp002340675
AH-135-D08	1 cell	1.74706	3052423	915130	118484	36.952	37.93	869	0.210587	949.672	0	k__Bacteria;p__Proteobacteria;c__Alphaproteobacteria;o__Rhodobacterales;f__Rhodobacteraceae;f__;g__;s__	no SSU regions found		202.231	20.0899	19.5221	6659	9.54413	6.42392	0.36	EBB Bigelow dock	170412	170412	Respiring cells (RSG-positive)	1meter	0.10985	0.18027	22.3953	0.307877	0.049989	1.89619	Amylibacter	d__Bacteria;p__Proteobacteria;c__Alphaproteobacteria;o__Rhodobacterales;f__Rhodobacteraceae;g__Amylibacter;s__Amylibacter sp000153745
AH-135-D09	1 cell	1.9368	523414	912335	83657	29.9051	44.85	815	0.357055	1024.98	0	k__Bacteria;p__Bacteroidetes;c__Flavobacteriia;o__Flavobacteriales;f__Flavobacteriaceae	no SSU regions found		157.472	18.0751	13.1159	5711	5.36781	3.95131	0.33	EBB Bigelow dock	170412	170412	Respiring cells (RSG-positive)	1meter	0.10985	0.18027	17.4786	0.118505	0.0194906	0.720518	MAG-121220-bin8	d__Bacteria;p__Bacteroidota;c__Bacteroidia;o__Flavobacteriales;f__Flavobacteriaceae;g__MAG-121220-bin8;s__
AH-135-D10	1 cell	1.83033	4408690	64371	64371	35.704	0	83	0.891566	743.181	0	NA;unresolved	no SSU regions found		37.4424	2.88377	1.78404	7973	12.378	17.3605	0.5	EBB Bigelow dock	170412	170412	Respiring cells (RSG-positive)	1meter	0.10985	0.18027	4.29332	0.00915742	0.00150607	0.0556801	Unclassified	Unclassified
AH-135-D11	1 cell	2.2214	526989	74518	20881	46.9363	0	72	0.958333	675.458	0	NA;unresolved	no SSU regions found		8.57969	1.1867	1.02188	9034	67.2698	41.1915	0.8	EBB Bigelow dock	170412	170412	Respiring cells (RSG-positive)	1meter	0.10985	0.18027	1.12275	0.00494752	0.000807587	0.03031	Unclassified	Unclassified
AH-135-D13	1 cell	1.6156	1621795	2032760	217320	36.4619	75.97	1907	0.426848	949.431	0	k__Bacteria;p__Bacteroidetes;c__Flavobacteriia;o__Flavobacteriales;f__Cryomorphaceae	k__Bacteria;p__Bacteroidetes;c__Flavobacteriia;o__Flavobacteriales;f__Cryomorphaceae;g__?;s__?		263.349	24.9409	17.946	7216	14.4109	8.4149	0.39	EBB Bigelow dock	170412	170412	Respiring cells (RSG-positive)	1meter	0.10985	0.18027	29.1092	1.13393	0.178925	7.18618	UBA1494_A	d__Bacteria;p__Bacteroidota;c__Bacteroidia;o__Flavobacteriales;f__Vicingaceae;g__UBA1494_A;s__
AH-135-D14	1 cell	2.18865	503360	416426	22385	29.7138	38.81	444	0.20045	820.304	0	k__Bacteria;p__Proteobacteria;c__Alphaproteobacteria;o__Rickettsiales;f__Pelagibacteraceae;g__Candidatus_Pelagibacter-like;g__Candidatus_Pelagibacter	no SSU regions found		3.74056	1.02303	1.02317	6278	5.44225	3.65636	0.33	EBB Bigelow dock	170412	170412	Respiring cells (RSG-positive)	1meter	0.10985	0.18027	0.591171	0.00446229	0.000727258	0.0273796	Pelagibacter	d__Bacteria;p__Proteobacteria;c__Alphaproteobacteria;o__Pelagibacterales;f__Pelagibacteraceae;g__Pelagibacter;s__
AH-135-D15	1 cell	2.20994	687021	486790	29801	37.0166	4.17	465	0.270968	890.465	0	NA;unresolved	no SSU regions found		202.344	20.9757	7.77802	7365	10.0183	8.69501	0.39	EBB Bigelow dock	170412	170412	Respiring cells (RSG-positive)	1meter	0.10985	0.18027	22.4078	0.308626	0.0501084	1.90087	Amylibacter	d__Bacteria;p__Proteobacteria;c__Alphaproteobacteria;o__Rhodobacterales;f__Rhodobacteraceae;g__Amylibacter;s__Amylibacter sp000153745
AH-135-D16	1 cell	2.21128	575006	325123	26931	30.2698	17.54	306	0.398693	898.902	0	k__Bacteria;p__Bacteroidetes;c__Flavobacteriia;o__Flavobacteriales;f__Flavobacteriaceae;g__;s__	no SSUs were classified		87.2071	9.61548	1.02332	5484	2.13384	3.17653	0.32	EBB Bigelow dock	170412	170412	Respiring cells (RSG-positive)	1meter	0.10985	0.18027	9.75997	0.0264725	0.00438071	0.159973	MAG-121220-bin8	d__Bacteria;p__Bacteroidota;c__Bacteroidia;o__Flavobacteriales;f__Flavobacteriaceae;g__MAG-121220-bin8;s__
AH-135-D17	1 cell	1.60535	4412022	1671036	245123	36.7647	84.66	1647	0.180935	944.066	0	k__Bacteria;p__Proteobacteria;c__Gammaproteobacteria;o__Thiotrichales;p__;c__;o__;f__;g__;s__	k__Bacteria;p__Proteobacteria;c__Gammaproteobacteria;o__Oceanospirillales;f__ZD0405;g__?;s__?		33.442	5.38292	6.11644	5588	7.47264	5.76343	0.36	EBB Bigelow dock	170412	170412	Respiring cells (RSG-positive)	1meter	0.10985	0.18027	3.85387	0.00840839	0.00138168	0.0511703	Thioglobus	d__Bacteria;p__Proteobacteria;c__Gammaproteobacteria;o__PS1;f__Thioglobaceae;g__Thioglobus;s__
AH-135-D18	1 cell	2.31916	680642	756235	107261	38.7505	31.03	669	0.358744	997.704	0	k__Bacteria;p__Bacteroidetes;c__Flavobacteriia;o__Flavobacteriales;f__Flavobacteriaceae;g__Cellulophaga;s__Cellulophaga_lytica	no SSU regions found		105.071	10.3126	3.28781	3560	4.52522	2.72882	0.32	EBB Bigelow dock	170412	170412	Respiring cells (RSG-positive)	1meter	0.10985	0.18027	11.7224	0.038752	0.0064133	0.234157	MAG-120531	d__Bacteria;p__Bacteroidota;c__Bacteroidia;o__Flavobacteriales;f__Flavobacteriaceae;g__MAG-120531;s__MAG-120531 sp000173115
AH-135-D19	1 cell	1.67221	6980060	1363145	860342	33.9626	70.38	1380	0.239855	945.998	0	k__Bacteria;p__Proteobacteria;c__Gammaproteobacteria;o__;f__;g__;s__	k__Bacteria;p__Proteobacteria;c__Gammaproteobacteria;o__Oceanospirillales;f__SAR86_clade;g__?;s__?		40.6052	4.53796	1.07461	4926	1.55821	3.00331	0.32	EBB Bigelow dock	170412	170412	Respiring cells (RSG-positive)	1meter	0.10985	0.18027	4.64075	0.00979655	0.00161224	0.0595276	SCGC-AAA076-P13	d__Bacteria;p__Proteobacteria;c__Gammaproteobacteria;o__SAR86;f__D2472;g__SCGC-AAA076-P13;s__
AH-135-D20	1 cell	1.63927	2990811	1894545	277872	36.4484	85.33	1806	0.189369	961.626	0	k__Bacteria;p__Proteobacteria;c__Alphaproteobacteria;o__Rhodobacterales;f__Rhodobacteraceae;f__;g__;s__	no SSU regions found		136.366	14.3442	11.6718	7469	7.1944	7.07508	0.37	EBB Bigelow dock	170412	170412	Respiring cells (RSG-positive)	1meter	0.10985	0.18027	15.16	0.0755438	0.0124704	0.457635	Amylibacter	d__Bacteria;p__Proteobacteria;c__Alphaproteobacteria;o__Rhodobacterales;f__Rhodobacteraceae;g__Amylibacter;s__
AH-135-D21	1 cell	2.33098	1059955	287377	32237	36.1716	0	355	0.814085	748.907	0	NA;unresolved	no SSU regions found		99.0767	7.95043	1.95688	7568	7.94038	7.4821	0.38	EBB Bigelow dock	170412	170412	Respiring cells (RSG-positive)	1meter	0.10985	0.18027	11.0638	0.0340998	0.00564392	0.206026	Unclassified	Unclassified
AH-135-D22	1 cell	1.56866	6120716	1547224	375813	35.6843	85.32	1296	0.367284	1098.9	0	k__Archaea;p__Euryarchaeota;unresolved	k__Archaea;p__Euryarchaeota;c__Thermoplasmata;o__Marine_Group_II;f__?;g__?;s__?		15.9119	1.35849	3.44388	1472	1.81463	1.8753	0.31	EBB Bigelow dock	170412	170412	Respiring cells (RSG-positive)	1meter	0.10985	0.18027	1.92819	0.00578513	0.000946378	0.0353641	MGIIb-O3	d__Archaea;p__Thermoplasmatota;c__Poseidoniia;o__Poseidoniales;f__Thalassarchaeaceae;g__MGIIb-O3;s__MGIIb-O3 sp002503285
AH-135-D23	1 cell	1.5271	4456095	2420132	136135	52.2262	79.35	2149	0.295952	993.94	0	k__Bacteria;p__Proteobacteria;c__Gammaproteobacteria;o__;f__;g__;s__	no SSUs were classified		43.056	3.98477	2.40021	7329	9.26266	10.3271	0.41	EBB Bigelow dock	170412	170412	Respiring cells (RSG-positive)	1meter	0.10985	0.18027	4.90997	0.0103223	0.00169958	0.0626923	OM182	d__Bacteria;p__Proteobacteria;c__Gammaproteobacteria;o__Pseudomonadales;f__Pseudohongiellaceae;g__OM182;s__OM182 sp001438145
AH-135-E02	1 cell	2.28934	604263	133957	14266	32.2872	4.17	123	0.439024	864.463	0	NA;unresolved	no SSU regions found		48.8544	6.37804	3.82509	6470	4.35183	6.4847	0.37	EBB Bigelow dock	170412	170412	Respiring cells (RSG-positive)	1meter	0.10985	0.18027	5.54693	0.0116814	0.00192537	0.070872	Unclassified	Unclassified
AH-135-E03	1 cell	1.96419	547234	916453	104074	37.8226	37.88	915	0.243716	930.541	0	k__Bacteria;p__Proteobacteria;c__Gammaproteobacteria;o__;f__;g__;s__	no SSUs were classified		11.2136	1.02188	1.82307	5260	2.26359	2.71009	0.32	EBB Bigelow dock	170412	170412	Respiring cells (RSG-positive)	1meter	0.10985	0.18027	1.41208	0.00523345	0.000854948	0.0320358	D2472	d__Bacteria;p__Proteobacteria;c__Gammaproteobacteria;o__SAR86;f__D2472;g__D2472;s__
AH-135-E04	1 cell	1.63802	3155183	2214194	349961	36.7661	92.59	2122	0.212535	955.252	0	k__Bacteria;p__Proteobacteria;c__Alphaproteobacteria;o__Rhodobacterales;f__Rhodobacteraceae;f__;g__;s__	k__Bacteria;p__Proteobacteria;c__Alphaproteobacteria;o__Rhodobacterales;f__Rhodobacteraceae;g__?;s__?		100.211	9.21203	9.28612	6997	13.5544	8.36302	0.39	EBB Bigelow dock	170412	170412	Respiring cells (RSG-positive)	1meter	0.10985	0.18027	11.1885	0.0349356	0.00578221	0.211078	Amylibacter	d__Bacteria;p__Proteobacteria;c__Alphaproteobacteria;o__Rhodobacterales;f__Rhodobacteraceae;g__Amylibacter;s__Amylibacter sp000153745
AH-135-E05	1 cell	1.65783	3649555	2182030	346333	36.9883	93.43	2080	0.194712	961.564	0	k__Bacteria;p__Proteobacteria;c__Alphaproteobacteria;o__Rhodobacterales;f__Rhodobacteraceae;f__;g__;s__	k__Bacteria;p__Proteobacteria;c__Alphaproteobacteria;o__Rhodobacterales;f__Rhodobacteraceae;g__?;s__?		146.581	15.1908	8.02565	7555	13.3446	7.97057	0.38	EBB Bigelow dock	170412	170412	Respiring cells (RSG-positive)	1meter	0.10985	0.18027	16.2822	0.0939373	0.0154822	0.569959	Amylibacter	d__Bacteria;p__Proteobacteria;c__Alphaproteobacteria;o__Rhodobacterales;f__Rhodobacteraceae;g__Amylibacter;s__Amylibacter sp000153745
AH-135-E06	1 cell	1.65386	2509705	1412708	227575	38.1633	47.27	1253	0.420591	993.877	0	k__Bacteria;p__Bacteroidetes;c__Flavobacteriia;o__Flavobacteriales;f__Cryomorphaceae;g__Fluviicola;s__Fluviicola_taffensis	k__Bacteria;p__Bacteroidetes;c__Flavobacteriia;o__Flavobacteriales;f__Crocinitomicaceae;g__?;s__?		62.8638	6.32804	3.94742	7595	14.6519	7.33839	0.38	EBB Bigelow dock	170412	170412	Respiring cells (RSG-positive)	1meter	0.10985	0.18027	7.08586	0.0157499	0.00260129	0.0953601	UBA2040	d__Bacteria;p__Bacteroidota;c__Bacteroidia;o__Flavobacteriales;f__Crocinitomicaceae;g__UBA2040;s__UBA2040 sp002384725
AH-135-E07	1 cell	1.83056	3259052	856435	60888	49.9411	17.93	788	0.47335	925.863	0	k__Bacteria;p__Verrucomicrobia;c__Verrucomicrobiae;o__Verrucomicrobiales;f__Verrucomicrobiaceae;g__Rubritalea;s__Rubritalea_marina	no SSU regions found		22.2167	9.0822	47.2473	15146	1321.77	4522.04	56.81	EBB Bigelow dock	170412	170412	Respiring cells (RSG-positive)	1meter	0.10985	0.18027	2.62078	0.00661793	0.00108449	0.0403849	UBA985	d__Bacteria;p__Verrucomicrobiota;c__Verrucomicrobiae;o__Verrucomicrobiales;f__Akkermansiaceae;g__UBA985;s__
AH-135-E08	1 cell	2.14209	420658	563218	50830	36.9241	8.33	497	0.392354	944.549	0	NA;unresolved	no SSU regions found		97.201	10.8097	9.96773	7041	4.62618	6.36193	0.36	EBB Bigelow dock	170412	170412	Respiring cells (RSG-positive)	1meter	0.10985	0.18027	10.8578	0.0327627	0.00542263	0.197947	HC6-5	d__Bacteria;p__Bacteroidota;c__Bacteroidia;o__Flavobacteriales;f__Flavobacteriaceae;g__HC6-5;s__
AH-135-E09	1 cell	1.98566	413092	590638	56971	29.8575	39.49	652	0.254601	838.038	0	k__Bacteria;p__Proteobacteria;c__Alphaproteobacteria;o__Rickettsiales;f__Pelagibacteraceae;g__Candidatus_Pelagibacter-like;g__Candidatus_Pelagibacter;s__Candidatus_Pelagibacter_ubique	no SSU regions found		3.65842	1.02231	1.02389	2363	10.133	2.09051	0.31	EBB Bigelow dock	170412	170412	Respiring cells (RSG-positive)	1meter	0.10985	0.18027	0.582147	0.00445448	0.000725965	0.0273324	Pelagibacter	d__Bacteria;p__Proteobacteria;c__Alphaproteobacteria;o__Pelagibacterales;f__Pelagibacteraceae;g__Pelagibacter;s__
AH-135-E10	1 cell	1.82979	3528142	752650	60718	37.9229	45.32	787	0.251588	879.105	0	k__Bacteria;p__Proteobacteria;c__Gammaproteobacteria;o__Thiotrichales;f__Francisellaceae;g__Francisella	no SSU regions found		14.3321	1.34784	1.02389	5234	2.00167	2.36472	0.31	EBB Bigelow dock	170412	170412	Respiring cells (RSG-positive)	1meter	0.10985	0.18027	1.75466	0.00559344	0.000914602	0.0342078	D2472	d__Bacteria;p__Proteobacteria;c__Gammaproteobacteria;o__SAR86;f__D2472;g__D2472;s__
AH-135-E11	1 cell	1.76202	4314839	1237125	133083	39.026	50.91	1141	0.359334	975.838	0	k__Bacteria;p__Bacteroidetes;c__Flavobacteriia;o__Flavobacteriales;f__Flavobacteriaceae;unresolved	k__Bacteria;p__Bacteroidetes;c__Flavobacteriia;o__Flavobacteriales;f__Flavobacteriaceae;g__NS5_marine_group;s__?		93.4372	7.86265	6.85486	6062	5.61236	4.36347	0.34	EBB Bigelow dock	170412	170412	Respiring cells (RSG-positive)	1meter	0.10985	0.18027	10.4444	0.0302354	0.00500419	0.182683	UBA7428	d__Bacteria;p__Bacteroidota;c__Bacteroidia;o__Flavobacteriales;f__Flavobacteriaceae;g__UBA7428;s__
AH-135-E13	1 cell	2.31585	548717	1410304	77222	36.2559	62.54	1373	0.217043	912.54	0	k__Bacteria;p__Proteobacteria;c__Alphaproteobacteria;o__Rhodobacterales;f__Rhodobacteraceae;f__;g__;s__	k__Bacteria;p__Proteobacteria;c__Alphaproteobacteria;o__Rhodobacterales;f__Rhodobacteraceae;g__?;s__?		161.87	20.2259	9.34898	7897	15.0421	8.56523	0.39	EBB Bigelow dock	170412	170412	Respiring cells (RSG-positive)	1meter	0.10985	0.18027	17.9617	0.13016	0.021387	0.792141	Amylibacter	d__Bacteria;p__Proteobacteria;c__Alphaproteobacteria;o__Rhodobacterales;f__Rhodobacteraceae;g__Amylibacter;s__
AH-135-E14	1 cell	1.5796	3860239	2410014	177454	49.0628	86.07	2300	0.28	908.648	0	k__Bacteria;p__Proteobacteria;c__Alphaproteobacteria;o__Rhodospirillales;f__Rhodospirillaceae;o__Candidatus_Puniceispirillum;f__Candidatus_Puniceispirillum;g__Candidatus_Puniceispirillum;s__Candidatus_Puniceispirillum_marinum	k__Bacteria;p__Proteobacteria;c__Alphaproteobacteria;o__Rickettsiales;f__SAR116_clade;g__?;s__?		8.05729	1.02274	1.02288	8138	34.7744	17.099	0.5	EBB Bigelow dock	170412	170412	Respiring cells (RSG-positive)	1meter	0.10985	0.18027	1.06536	0.00489269	0.000798506	0.029979	Puniceispirillum	d__Bacteria;p__Proteobacteria;c__Alphaproteobacteria;o__Puniceispirillales;f__Puniceispirillaceae;g__Puniceispirillum;s__
AH-135-E15	1 cell	1.55427	3117835	2097510	153955	54.3655	52.69	1980	0.534848	935.75	0	k__Bacteria;p__Verrucomicrobia;c__Verrucomicrobiae;o__Verrucomicrobiales;f__Verrucomicrobiaceae;g__Rubritalea;s__Rubritalea_marina	k__Bacteria;p__Verrucomicrobia;c__Verrucomicrobiae;o__Verrucomicrobiales;f__Rubritalecea;g__Roseibacillus;s__?		4.43643	1.02231	1.02274	8245	20.9168	20.6655	0.54	EBB Bigelow dock	170412	170412	Respiring cells (RSG-positive)	1meter	0.10985	0.18027	0.667612	0.00452902	0.000738301	0.0277827	Akkermansiaceae	d__Bacteria;p__Verrucomicrobiota;c__Verrucomicrobiae;o__Verrucomicrobiales;f__Akkermansiaceae;g__;s__
AH-135-E16	1 cell	1.8372	6214145	1490547	140112	33.3663	64.19	1306	0.347626	1002.22	0	k__Bacteria;p__Bacteroidetes;c__Flavobacteriia;o__Flavobacteriales;f__Flavobacteriaceae;unresolved	k__Bacteria;p__Bacteroidetes;c__Flavobacteriia;o__Flavobacteriales;f__Flavobacteriaceae;g__NS5_marine_group;s__?		106.858	11.5154	3.40921	5955	8.7711	5.38671	0.35	EBB Bigelow dock	170412	170412	Respiring cells (RSG-positive)	1meter	0.10985	0.18027	11.9187	0.0402577	0.00666213	0.243268	MS024-2A	d__Bacteria;p__Bacteroidota;c__Bacteroidia;o__Flavobacteriales;f__Flavobacteriaceae;g__MS024-2A;s__
AH-135-E18	1 cell	2.03557	823629	192669	23908	36.2414	0	180	0.166667	897.05	0	NA;unresolved	no SSU regions found		88.3544	10.1815	1.39938	5902	6.16217	5.24846	0.35	EBB Bigelow dock	170412	170412	Respiring cells (RSG-positive)	1meter	0.10985	0.18027	9.886	0.0271284	0.00448942	0.16393	Unclassified	Unclassified
AH-135-E19	1 cell	2.12696	492288	207302	13390	36.2389	16.79	234	0.299145	742.462	0	k__Bacteria;p__Proteobacteria;c__Gammaproteobacteria;unresolved	no SSU regions found		11.6866	1.25939	1.02591	882	1.03227	1.16097	0.3	EBB Bigelow dock	170412	170412	Respiring cells (RSG-positive)	1meter	0.10985	0.18027	1.46404	0.00528652	0.000863741	0.0323561	D2472	d__Bacteria;p__Proteobacteria;c__Gammaproteobacteria;o__SAR86;f__D2472;g__D2472;s__
AH-135-E20	1 cell	2.57907	668575	568732	141591	34.0957	29.19	498	0.311245	1007.02	0	k__Bacteria;p__Bacteroidetes;c__Flavobacteriia;o__Flavobacteriales;f__Flavobacteriaceae;g__Polaribacter	no SSU regions found		158.828	12.2207	8.87152	7509	7.79772	9.97754	0.41	EBB Bigelow dock	170412	170412	Respiring cells (RSG-positive)	1meter	0.10985	0.18027	17.6276	0.121983	0.020057	0.741884	Polaribacter	d__Bacteria;p__Bacteroidota;c__Bacteroidia;o__Flavobacteriales;f__Flavobacteriaceae;g__Polaribacter;s__
AH-135-E21	1 cell	1.78158	1962240	980224	81506	54.2999	27.1	955	0.328796	893	0	k__Bacteria;p__Proteobacteria;c__Alphaproteobacteria;o__Rhodobacterales;f__Rhodobacteraceae;g__Loktanella;s__	no SSU regions found		428.266	48.1794	28.8539	8472	27.269	24.0663	0.58	EBB Bigelow dock	170412	170412	Respiring cells (RSG-positive)	1meter	0.10985	0.18027	47.2253	38.2279	5.26787	277.412	Yoonia	d__Bacteria;p__Proteobacteria;c__Alphaproteobacteria;o__Rhodobacterales;f__Rhodobacteraceae;g__Yoonia;s__
AH-135-E23	1 cell	1.47679	7175889	2064357	358033	38.3295	95.86	1848	0.319264	1035.82	0	k__Bacteria;p__Bacteroidetes;c__Flavobacteriia;o__Flavobacteriales;f__Flavobacteriaceae;g__Cellulophaga;s__Cellulophaga_lytica	k__Bacteria;p__Bacteroidetes;c__Flavobacteriia;o__Flavobacteriales;f__Flavobacteriaceae;g__NS3a_marine_group;s__?		99.3696	10.1401	2.78108	6791	13.3053	6.46286	0.36	EBB Bigelow dock	170412	170412	Respiring cells (RSG-positive)	1meter	0.10985	0.18027	11.096	0.0343137	0.00567931	0.207319	MAG-120531	d__Bacteria;p__Bacteroidota;c__Bacteroidia;o__Flavobacteriales;f__Flavobacteriaceae;g__MAG-120531;s__MAG-120531 sp000173115
AH-135-F02	1 cell	1.56954	2538639	2408020	229139	55.3995	77.46	2574	0.327117	841.86	0	k__Bacteria;p__Proteobacteria;c__Alphaproteobacteria;o__Rhodobacterales;f__Rhodobacteraceae;g__Octadecabacter	k__Bacteria;p__Proteobacteria;c__Alphaproteobacteria;o__Rhodobacterales;f__Rhodobacteraceae;g__Octadecabacter;s__?		233.368	27.0552	11.543	8858	18.1616	22.3357	0.56	EBB Bigelow dock	170412	170412	Respiring cells (RSG-positive)	1meter	0.10985	0.18027	25.8158	0.598192	0.095872	3.73241	Octadecabacter	d__Bacteria;p__Proteobacteria;c__Alphaproteobacteria;o__Rhodobacterales;f__Rhodobacteraceae;g__Octadecabacter;s__
AH-135-F04	1 cell	2.15825	246647	264599	17532	30.2881	0	268	0.242537	838.675	0	NA;unresolved	no SSU regions found		7.87371	1.02202	1.02389	3770	9.16683	2.00589	0.31	EBB Bigelow dock	170412	170412	Respiring cells (RSG-positive)	1meter	0.10985	0.18027	1.0452	0.00487357	0.000795341	0.0298636	Unclassified	Unclassified
AH-135-F05	1 cell	2.69731	413731	173648	18747	28.939	13.79	146	0.287671	946.116	0	k__Bacteria;p__Bacteroidetes;c__Flavobacteriia;o__Flavobacteriales;f__Flavobacteriaceae	no SSU regions found		95.6965	11.4928	8.29746	5056	5.96366	3.62362	0.33	EBB Bigelow dock	170412	170412	Respiring cells (RSG-positive)	1meter	0.10985	0.18027	10.6925	0.0317277	0.0052513	0.191695	MAG-121220-bin8	d__Bacteria;p__Bacteroidota;c__Bacteroidia;o__Flavobacteriales;f__Flavobacteriaceae;g__MAG-121220-bin8;s__
AH-135-F07	1 cell	1.92436	105840	378884	67130	50.3014	4.17	385	0.420779	791.717	0	NA;unresolved	k__Bacteria;p__Proteobacteria;c__Alphaproteobacteria;o__Rhodobacterales;f__Rhodobacteraceae;g__Planktomarina;s__?		128.984	11.0742	4.38005	8181	10.8203	12.9948	0.45	EBB Bigelow dock	170412	170412	Respiring cells (RSG-positive)	1meter	0.10985	0.18027	14.3491	0.0645376	0.0106632	0.390605	Unclassified	Unclassified
AH-135-F10	1 cell	1.84449	6349411	933298	82130	38.1686	53.3	941	0.155154	868.232	0	k__Bacteria;p__Proteobacteria;c__Gammaproteobacteria;o__Thiotrichales;p__;c__;o__;f__;g__;s__	no SSU regions found		41.8156	6.46922	1.02404	4665	5.41327	4.15811	0.34	EBB Bigelow dock	170412	170412	Respiring cells (RSG-positive)	1meter	0.10985	0.18027	4.77371	0.0100528	0.0016548	0.0610699	Thioglobus	d__Bacteria;p__Proteobacteria;c__Gammaproteobacteria;o__PS1;f__Thioglobaceae;g__Thioglobus;s__Thioglobus singularis
AH-135-F11	1 cell	1.80767	3424094	2540336	106268	59.7822	56.41	2589	0.39243	863.495	0	k__Bacteria;p__Actinobacteria;c__Actinobacteria;o__Acidimicrobiales;f__Acidimicrobiaceae;g__Acidimicrobium;s__Acidimicrobium_ferrooxidans	k__Bacteria;p__Actinobacteria;c__Acidimicrobiia;o__Acidimicrobiales;f__Sva0996_marine_group;g__?;s__?		95.3341	11.0835	7.59013	8749	19.072	29.7725	0.66	EBB Bigelow dock	170412	170412	Respiring cells (RSG-positive)	1meter	0.10985	0.18027	10.6527	0.0314835	0.00521086	0.19022	UBA10347	d__Bacteria;p__Actinobacteriota;c__Acidimicrobiia;o__Acidimicrobiales;f__UBA10347;g__UBA10347;s__
AH-135-F13	1 cell	2.20418	854374	1108644	54828	37.6284	39.16	1027	0.415774	910.512	1	k__Bacteria;p__Bacteroidetes;unresolved	k__Bacteria;p__Bacteroidetes;c__Sphingobacteriia;o__Sphingobacteriales;f__NS11-12_marine_group;g__?;s__?		97.0782	6.53226	16.9174	7291	13.8179	10.031	0.41	EBB Bigelow dock	170412	170412	Respiring cells (RSG-positive)	1meter	0.10985	0.18027	10.8443	0.0326769	0.00540843	0.197429	UBA9320	d__Bacteria;p__Bacteroidota;c__Bacteroidia;o__NS11-12g;f__UBA9320;g__UBA9320;s__
AH-135-F14	1 cell	1.90867	583981	1088713	138898	51.2776	20.69	1012	0.363636	908.317	0	k__Bacteria;p__Proteobacteria;c__Gammaproteobacteria;o__;f__;g__;s__	k__Bacteria;p__Proteobacteria;c__Gammaproteobacteria;o__Oceanospirillales;f__Oceanospirillaceae;g__Pseudohongiella;s__?		35.5502	2.26518	1.02591	7161	12.8062	7.89476	0.38	EBB Bigelow dock	170412	170412	Respiring cells (RSG-positive)	1meter	0.10985	0.18027	4.08546	0.00879516	0.00144591	0.0534991	OM182	d__Bacteria;p__Proteobacteria;c__Gammaproteobacteria;o__Pseudomonadales;f__Pseudohongiellaceae;g__OM182;s__
AH-135-F15	1 cell	1.69243	4131005	1581414	167784	36.3368	86.13	1560	0.18141	929.773	0	k__Bacteria;p__Proteobacteria;c__Gammaproteobacteria;o__Thiotrichales;p__;c__;o__;f__;g__;s__	k__Bacteria;p__Proteobacteria;c__Gammaproteobacteria;o__Oceanospirillales;f__ZD0405;g__?;s__?		59.9306	4.33474	1.02576	5603	3.72535	3.24557	0.32	EBB Bigelow dock	170412	170412	Respiring cells (RSG-positive)	1meter	0.10985	0.18027	6.76365	0.0147947	0.00244261	0.0896098	Thioglobus	d__Bacteria;p__Proteobacteria;c__Gammaproteobacteria;o__PS1;f__Thioglobaceae;g__Thioglobus;s__
AH-135-F16	1 cell	1.85597	1046534	1620990	100069	37.9412	53.45	1428	0.453081	987.595	0	k__Bacteria;p__Bacteroidetes;c__Flavobacteriia;o__Flavobacteriales;f__Cryomorphaceae;g__Fluviicola;s__Fluviicola_taffensis	k__Bacteria;p__Bacteroidetes;c__Flavobacteriia;o__Flavobacteriales;f__Crocinitomicaceae;g__Fluviicola;s__?		165.342	20.8113	15.3582	6683	8.17592	6.06764	0.36	EBB Bigelow dock	170412	170412	Respiring cells (RSG-positive)	1meter	0.10985	0.18027	18.3431	0.140166	0.0230126	0.853722	UBA4466	d__Bacteria;p__Bacteroidota;c__Bacteroidia;o__Flavobacteriales;f__Crocinitomicaceae;g__UBA4466;s__
AH-135-F17	1 cell	2.11666	870953	79945	36572	30.3496	8.33	77	0.272727	912.013	0	NA;unresolved	no SSU regions found		7.93703	1.02231	1.11116	7534	2.79597	8.13809	0.39	EBB Bigelow dock	170412	170412	Respiring cells (RSG-positive)	1meter	0.10985	0.18027	1.05215	0.00488016	0.000796431	0.0299033	Unclassified	Unclassified
AH-135-F19	1 cell	1.74639	1488526	549181	46594	37.6195	34.48	554	0.258123	897.435	0	k__Bacteria;p__Proteobacteria;c__Gammaproteobacteria;o__;f__;g__;s__	no SSU regions found		12.6151	1.58427	1.02332	1693	1.03053	1.65994	0.3	EBB Bigelow dock	170412	170412	Respiring cells (RSG-positive)	1meter	0.10985	0.18027	1.56604	0.00539227	0.000881264	0.0329942	D2472	d__Bacteria;p__Proteobacteria;c__Gammaproteobacteria;o__SAR86;f__D2472;g__D2472;s__
AH-135-F21	1 cell	1.91251	537601	283519	71894	53.8172	9.6	287	0.243902	850.498	0	k__Bacteria;p__Proteobacteria;c__Alphaproteobacteria;o__Rhodobacterales;f__Rhodobacteraceae;g__Roseobacter;s__Roseobacter_RCA_cluster	k__Bacteria;p__Proteobacteria;c__Alphaproteobacteria;o__Rhodobacterales;f__Rhodobacteraceae;g__Planktomarina;s__?		205.757	24.8918	6.82122	8655	14.148	12.9711	0.45	EBB Bigelow dock	170412	170412	Respiring cells (RSG-positive)	1meter	0.10985	0.18027	22.7827	0.331932	0.0538242	2.04701	Planktomarina	d__Bacteria;p__Proteobacteria;c__Alphaproteobacteria;o__Rhodobacterales;f__Rhodobacteraceae;g__Planktomarina;s__Planktomarina temperata
AH-135-F23	1 cell	1.50767	6578131	2377654	606560	43.3692	97.38	2254	0.258651	922.179	0	k__Bacteria;p__Proteobacteria;c__Alphaproteobacteria;o__Rhodospirillales;f__Rhodospirillaceae;o__Candidatus_Puniceispirillum;f__Candidatus_Puniceispirillum;g__Candidatus_Puniceispirillum;s__Candidatus_Puniceispirillum_marinum	k__Bacteria;p__Proteobacteria;c__Alphaproteobacteria;o__Rickettsiales;f__SAR116_clade;g__?;s__?		24.1103	1.48051	6.44653	7452	14.9283	6.97733	0.37	EBB Bigelow dock	170412	170412	Respiring cells (RSG-positive)	1meter	0.10985	0.18027	2.82878	0.0068907	0.00112975	0.0420287	Puniceispirillum	d__Bacteria;p__Proteobacteria;c__Alphaproteobacteria;o__Puniceispirillales;f__Puniceispirillaceae;g__Puniceispirillum;s__
AH-135-G02	1 cell	2.34452	534883	776126	106303	34.2942	46.51	792	0.207071	920.398	0	k__Bacteria;p__Proteobacteria;c__Gammaproteobacteria;o__;f__;g__;s__	k__Bacteria;p__Proteobacteria;c__Gammaproteobacteria;o__Oceanospirillales;f__SAR86_clade;g__?;s__?		22.1793	1.99661	1.33577	5792	1.87056	3.90713	0.33	EBB Bigelow dock	170412	170412	Respiring cells (RSG-positive)	1meter	0.10985	0.18027	2.61666	0.00661263	0.00108361	0.040353	SCGC-AAA076-P13	d__Bacteria;p__Proteobacteria;c__Gammaproteobacteria;o__SAR86;f__D2472;g__SCGC-AAA076-P13;s__
AH-135-G03	1 cell	1.92849	319688	678011	144562	30.0135	58.46	729	0.24417	846.255	0	k__Bacteria;p__Proteobacteria;c__Alphaproteobacteria;o__Rickettsiales;f__Pelagibacteraceae;g__Candidatus_Pelagibacter;s__Candidatus_Pelagibacter_ubique	k__Bacteria;p__Proteobacteria;c__Alphaproteobacteria;o__SAR11_clade;f__Surface_1;g__?;s__?		12.1147	1.02245	1.02836	4223	6.30496	3.04796	0.32	EBB Bigelow dock	170412	170412	Respiring cells (RSG-positive)	1meter	0.10985	0.18027	1.51107	0.00533502	0.000871777	0.0326488	Pelagibacter	d__Bacteria;p__Proteobacteria;c__Alphaproteobacteria;o__Pelagibacterales;f__Pelagibacteraceae;g__Pelagibacter;s__
AH-135-G05	1 cell	1.99941	421583	570597	118460	33.6837	34.48	519	0.319846	985.139	0	k__Bacteria;p__Bacteroidetes;c__Flavobacteriia;o__Flavobacteriales;f__Flavobacteriaceae;g__Kordia;s__Kordia_algicida	no SSU regions found		68.6932	4.71611	4.58411	5767	6.84908	2.60478	0.32	EBB Bigelow dock	170412	170412	Respiring cells (RSG-positive)	1meter	0.10985	0.18027	7.72622	0.0178354	0.00294765	0.107916	MS024-2A	d__Bacteria;p__Bacteroidota;c__Bacteroidia;o__Flavobacteriales;f__Flavobacteriaceae;g__MS024-2A;s__
AH-135-G06	1 cell	2.01334	547944	903387	82275	32.7264	27.59	835	0.386826	930.796	0	k__Bacteria;p__Bacteroidetes;c__Flavobacteriia;o__Flavobacteriales;f__Flavobacteriaceae;g__Olleya	no SSU regions found		159.186	17.6459	17.2608	8725	55.1463	42.9472	0.82	EBB Bigelow dock	170412	170412	Respiring cells (RSG-positive)	1meter	0.10985	0.18027	17.6668	0.122915	0.0202087	0.74761	Algibacter_B	d__Bacteria;p__Bacteroidota;c__Bacteroidia;o__Flavobacteriales;f__Flavobacteriaceae;g__Algibacter_B;s__
AH-135-G07	1 cell	1.81931	2401943	1959079	91703	55.3493	51.72	2113	0.344534	817.547	0	k__Bacteria;p__Proteobacteria;c__Alphaproteobacteria;o__Rhodobacterales;f__Rhodobacteraceae;g__Octadecabacter	k__Bacteria;p__Proteobacteria;c__Alphaproteobacteria;o__Rhodobacterales;f__Rhodobacteraceae;g__Octadecabacter;s__?		74.3388	6.7516	5.87795	7217	4.23776	7.98178	0.38	EBB Bigelow dock	170412	170412	Respiring cells (RSG-positive)	1meter	0.10985	0.18027	8.34639	0.0201179	0.00332661	0.121665	Octadecabacter	d__Bacteria;p__Proteobacteria;c__Alphaproteobacteria;o__Rhodobacterales;f__Rhodobacteraceae;g__Octadecabacter;s__
AH-135-G08	1 cell	2.19795	632354	914566	71160	37.0571	36.21	892	0.190583	917.629	0	k__Bacteria;p__Proteobacteria;c__Alphaproteobacteria;o__Rhodobacterales;f__Rhodobacteraceae;f__;g__;s__	k__Bacteria;p__Proteobacteria;c__Alphaproteobacteria;o__Rhodobacterales;f__Rhodobacteraceae;g__?;s__?		216.557	21.2636	9.69282	6760	9.14624	6.40409	0.36	EBB Bigelow dock	170412	170412	Respiring cells (RSG-positive)	1meter	0.10985	0.18027	23.969	0.41792	0.0674791	2.58832	Amylibacter	d__Bacteria;p__Proteobacteria;c__Alphaproteobacteria;o__Rhodobacterales;f__Rhodobacteraceae;g__Amylibacter;s__Amylibacter sp000153745
AH-135-G09	1 cell	1.96618	347611	153055	58960	36.2066	0	138	0.130435	1012.26	0	NA;unresolved	no SSU regions found		115.446	12.5426	19.1795	6728	7.66732	6.38163	0.36	EBB Bigelow dock	170412	170412	Respiring cells (RSG-positive)	1meter	0.10985	0.18027	12.862	0.0483505	0.00799809	0.29229	Unclassified	Unclassified
AH-135-G10	1 cell	2.28345	377832	512558	51056	31.1024	15.52	512	0.246094	889.561	0	k__Bacteria;p__Proteobacteria;c__Alphaproteobacteria;o__Rhodospirillales;f__Rhodospirillaceae;unresolved	no SSU regions found		11.4895	1.34368	1.02217	7447	7.02554	10.0338	0.41	EBB Bigelow dock	170412	170412	Respiring cells (RSG-positive)	1meter	0.10985	0.18027	1.4424	0.00526435	0.000860068	0.0322223	Unclassified	Unclassified
AH-135-G11	1 cell	1.73855	3296533	1455687	194012	38.2393	42.71	1223	0.417825	1034.98	0	k__Bacteria;p__Bacteroidetes;c__Cytophagia;o__Cytophagales;f__Flammeovirgaceae;g__Marivirga;s__Marivirga_tractuosa	no SSU regions found		63.316	5.58325	1.56304	8092	22.5438	11.6048	0.43	EBB Bigelow dock	170412	170412	Respiring cells (RSG-positive)	1meter	0.10985	0.18027	7.13554	0.0159026	0.00262665	0.0962792	UBA4465	d__Bacteria;p__Bacteroidota;c__Bacteroidia;o__Cytophagales;f__Cyclobacteriaceae;g__UBA4465;s__UBA4465 sp002470835
AH-135-G13	1 cell	2.12267	615433	1017735	76235	33.132	31.35	939	0.483493	931.268	0	k__Bacteria;p__Bacteroidetes;c__Flavobacteriia;o__Flavobacteriales;f__Cryomorphaceae	no SSU regions found		39.6577	4.18979	1.79233	7791	5.62499	8.2998	0.39	EBB Bigelow dock	170412	170412	Respiring cells (RSG-positive)	1meter	0.10985	0.18027	4.53667	0.00960054	0.00157968	0.0583477	UBA10066	d__Bacteria;p__Bacteroidota;c__Bacteroidia;o__Flavobacteriales;f__UBA10066;g__;s__
AH-135-G14	1 cell	1.95144	356111	1095368	64117	51.7963	23.14	1020	0.328431	903.535	0	k__Bacteria;p__Proteobacteria;c__Gammaproteobacteria;o__;f__;g__;s__	no SSUs were classified		50.2612	7.05027	4.52141	8236	18.4498	18.4965	0.52	EBB Bigelow dock	170412	170412	Respiring cells (RSG-positive)	1meter	0.10985	0.18027	5.70146	0.0120372	0.00198449	0.0730136	UBA4582	d__Bacteria;p__Proteobacteria;c__Gammaproteobacteria;o__Pseudomonadales;f__HTCC2089;g__UBA4582;s__
AH-135-G15	1 cell	1.83311	3912504	1496039	163127	29.5861	77.46	1345	0.315985	1017.59	0	k__Bacteria;p__Bacteroidetes;c__Flavobacteriia;o__Flavobacteriales;f__Flavobacteriaceae;g__Olleya	k__Bacteria;p__Bacteroidetes;c__Flavobacteriia;o__Flavobacteriales;f__Flavobacteriaceae;g__NS2b_marine_group;s__?		167.706	19.0345	5.43537	5105	1.86715	3.2772	0.33	EBB Bigelow dock	170412	170412	Respiring cells (RSG-positive)	1meter	0.10985	0.18027	18.6028	0.147415	0.0241891	0.898393	SGZJ01	d__Bacteria;p__Bacteroidota;c__Bacteroidia;o__Flavobacteriales;f__Flavobacteriaceae;g__SGZJ01;s__
AH-135-G16	1 cell	2.19525	766602	1119307	114345	36.767	36.21	1005	0.353234	992.624	0	k__Bacteria;p__Bacteroidetes;c__Flavobacteriia;o__Flavobacteriales;f__Flavobacteriaceae;g__Ulvibacter;s__	k__Bacteria;p__Bacteroidetes;c__Flavobacteriia;o__Flavobacteriales;f__Flavobacteriaceae;g__Ulvibacter;s__?		161.076	17.2511	2.409	6885	1.02591	4.42709	0.34	EBB Bigelow dock	170412	170412	Respiring cells (RSG-positive)	1meter	0.10985	0.18027	17.8745	0.127974	0.0210317	0.778702	HC6-5	d__Bacteria;p__Bacteroidota;c__Bacteroidia;o__Flavobacteriales;f__Flavobacteriaceae;g__HC6-5;s__
AH-135-G17	1 cell	1.66091	1503370	1601086	249658	52.5031	61.88	1446	0.255187	945.004	0	k__Bacteria;p__Proteobacteria;c__Gammaproteobacteria;o__;f__;g__;s__	k__Bacteria;p__Proteobacteria;c__Gammaproteobacteria;o__Oceanospirillales;f__OM182_clade;g__?;s__?		105.175	5.62025	1.02346	8310	9.96353	21.9652	0.56	EBB Bigelow dock	170412	170412	Respiring cells (RSG-positive)	1meter	0.10985	0.18027	11.7337	0.0388371	0.00642737	0.234672	UBA9926	d__Bacteria;p__Proteobacteria;c__Gammaproteobacteria;o__Pseudomonadales;f__HTCC2089;g__UBA9926;s__UBA9926 sp003451575
AH-135-G18	1 cell	1.6467	3804378	2105925	308771	34.5259	88.58	1926	0.354102	974.12	0	k__Bacteria;p__Bacteroidetes;c__Flavobacteriia;o__Flavobacteriales;f__Flavobacteriaceae;g__Polaribacter	k__Bacteria;p__Bacteroidetes;c__Flavobacteriia;o__Flavobacteriales;f__Flavobacteriaceae;g__Polaribacter_2;s__?		173.118	20.9993	7.80869	6595	8.19087	5.89284	0.36	EBB Bigelow dock	170412	170412	Respiring cells (RSG-positive)	1meter	0.10985	0.18027	19.1973	0.165455	0.0271116	1.00972	Polaribacter	d__Bacteria;p__Bacteroidota;c__Bacteroidia;o__Flavobacteriales;f__Flavobacteriaceae;g__Polaribacter;s__
AH-135-G19	1 cell	2.71152	331539	318420	54248	31.4701	34.91	339	0.268437	856.619	0	k__Bacteria;p__Proteobacteria;c__Alphaproteobacteria;o__Rickettsiales;f__Pelagibacteraceae	no SSU regions found		4.67388	1.02591	2.7269	1191	5.60527	1.28189	0.3	EBB Bigelow dock	170412	170412	Respiring cells (RSG-positive)	1meter	0.10985	0.18027	0.693696	0.00455202	0.000742107	0.0279217	AG-422-B15	d__Bacteria;p__Proteobacteria;c__Alphaproteobacteria;o__Pelagibacterales;f__AG-422-B15;g__;s__
AH-135-G20	1 cell	2.40564	37344	75161	9207	36.7105	3.45	55	0.4	941.873	0	k__Bacteria;p__Bacteroidetes;c__Sphingobacteriia;o__Sphingobacteriales;f__Saprospiraceae;g__Lewinella;s__Lewinella_persica	no SSU regions found		309.588	25.2761	21.3205	8517	15.7694	19.657	0.53	EBB Bigelow dock	170412	170412	Respiring cells (RSG-positive)	1meter	0.10985	0.18027	34.1885	3.04047	0.465713	19.8501	Unclassified	Unclassified
AH-135-G21	1 cell	2.1062	478377	526818	52348	29.9162	50	551	0.208711	853.363	0	k__Bacteria;p__Proteobacteria;c__Alphaproteobacteria;o__Rickettsiales;f__Pelagibacteraceae;g__Candidatus_Pelagibacter;s__Candidatus_Pelagibacter_ubique;unresolved	k__Bacteria;p__Proteobacteria;c__Alphaproteobacteria;o__SAR11_clade;f__Surface_1;g__?;s__?		2.83316	1.02217	1.02591	3991	5.88539	1.94127	0.31	EBB Bigelow dock	170412	170412	Respiring cells (RSG-positive)	1meter	0.10985	0.18027	0.491492	0.00437675	0.000713103	0.0268628	Pelagibacter	d__Bacteria;p__Proteobacteria;c__Alphaproteobacteria;o__Pelagibacterales;f__Pelagibacteraceae;g__Pelagibacter;s__
AH-135-G22	1 cell	2.00656	366598	683895	67748	32.9532	8.33	601	0.407654	978.403	0	NA;unresolved	no SSU regions found		299.025	30.9327	7.5	13917	682.027	1499.56	19.03	EBB Bigelow dock	170412	170412	Respiring cells (RSG-positive)	1meter	0.10985	0.18027	33.0282	2.4271	0.37452	15.729	Algibacter_B	d__Bacteria;p__Bacteroidota;c__Bacteroidia;o__Flavobacteriales;f__Flavobacteriaceae;g__Algibacter_B;s__
AH-135-I02	1 cell	1.87218	689512	707046	48123	37.6902	42.24	713	0.26648	896.307	0	k__Bacteria;p__Proteobacteria;c__Gammaproteobacteria;o__;f__;g__;s__	k__Bacteria;p__Proteobacteria;c__Gammaproteobacteria;o__Oceanospirillales;f__SAR86_clade;g__?;s__?		11.7228	1.02188	1.02245	4916	6.54513	2.03171	0.31	EBB Bigelow dock	170412	170412	Respiring cells (RSG-positive)	1meter	0.10985	0.18027	1.46802	0.00529061	0.000864418	0.0323808	D2472	d__Bacteria;p__Proteobacteria;c__Gammaproteobacteria;o__SAR86;f__D2472;g__D2472;s__
AH-135-I03	1 cell	1.8967	294773	839367	78310	30.0351	37.41	772	0.332902	956.054	0	k__Bacteria;p__Bacteroidetes;c__Flavobacteriia;o__Flavobacteriales;f__Flavobacteriaceae;g__Kordia;s__Kordia_algicida	no SSUs were classified		91.9134	6.59221	6.93139	5170	3.86236	3.36211	0.33	EBB Bigelow dock	170412	170412	Respiring cells (RSG-positive)	1meter	0.10985	0.18027	10.277	0.0292684	0.00484401	0.176845	MAG-121220-bin8	d__Bacteria;p__Bacteroidota;c__Bacteroidia;o__Flavobacteriales;f__Flavobacteriaceae;g__MAG-121220-bin8;s__
AH-135-I04	1 cell	1.65215	4229940	2406626	249685	53.8987	80.44	2362	0.277731	906.889	0	k__Bacteria;p__Proteobacteria;c__Alphaproteobacteria;o__Rhodobacterales;f__Rhodobacteraceae;g__Roseobacter;s__Roseobacter_RCA_cluster	k__Bacteria;p__Proteobacteria;c__Alphaproteobacteria;o__Rhodobacterales;f__Rhodobacteraceae;g__Planktomarina;s__?		152.464	20.3542	9.03255	8122	21.5676	13.5163	0.45	EBB Bigelow dock	170412	170412	Respiring cells (RSG-positive)	1meter	0.10985	0.18027	16.9284	0.106496	0.0175333	0.646854	Planktomarina	d__Bacteria;p__Proteobacteria;c__Alphaproteobacteria;o__Rhodobacterales;f__Rhodobacteraceae;g__Planktomarina;s__Planktomarina temperata
AH-135-I05	1 cell	2.66939	521112	448302	53210	30.195	20.31	407	0.361179	987.533	0	k__Bacteria;p__Bacteroidetes;c__Flavobacteriia;o__Flavobacteriales;f__Flavobacteriaceae;g__Kordia;s__Kordia_algicida	no SSU regions found		65.5709	7.09201	2.47941	5238	5.42164	3.66614	0.33	EBB Bigelow dock	170412	170412	Respiring cells (RSG-positive)	1meter	0.10985	0.18027	7.38324	0.0166862	0.00275681	0.100997	MAG-121220-bin8	d__Bacteria;p__Bacteroidota;c__Bacteroidia;o__Flavobacteriales;f__Flavobacteriaceae;g__MAG-121220-bin8;s__
AH-135-I06	1 cell	2.12979	400715	237471	28279	44.712	14.43	204	0.27451	955.191	0	k__Bacteria;p__Bacteroidetes;c__Flavobacteriia;o__Flavobacteriales;f__Cryomorphaceae;g__Owenweeksia;s__Owenweeksia_hongkongensis	no SSU regions found		69.3626	9.19651	4.92612	7333	9.54145	8.24863	0.39	EBB Bigelow dock	170412	170412	Respiring cells (RSG-positive)	1meter	0.10985	0.18027	7.79975	0.0180918	0.00299024	0.109461	UBA10364	d__Bacteria;p__Bacteroidota;c__Bacteroidia;o__Flavobacteriales;f__Schleiferiaceae;g__UBA10364;s__UBA10364 sp003045825
AH-135-I07	1 cell	2.33651	53361	178633	26526	51.9115	10.34	205	0.390244	740.82	0	k__Bacteria;p__Proteobacteria;c__Alphaproteobacteria;o__Rhodobacterales;f__Rhodobacteraceae;g__Roseobacter;s__Roseobacter_RCA_cluster	no SSU regions found		324.786	34.5989	14.943	8361	11.2974	16.0218	0.48	EBB Bigelow dock	170412	170412	Respiring cells (RSG-positive)	1meter	0.10985	0.18027	35.858	4.2047	0.636846	27.7611	Unclassified	Unclassified
AH-135-I09	1 cell	1.93323	101711	327018	43796	38.996	4.17	266	0.428571	1026.33	0	NA;unresolved	no SSU regions found		69.3236	5.64876	6.16824	7625	19.0907	7.7453	0.38	EBB Bigelow dock	170412	170412	Respiring cells (RSG-positive)	1meter	0.10985	0.18027	7.79547	0.0180768	0.00298775	0.109371	Unclassified	Unclassified
AH-135-I10	1 cell	2.36924	362844	122109	22457	38.2355	0	136	0.573529	733.36	0	NA;unresolved	no SSU regions found		190.854	19.3691	4.27004	7642	8.93157	11.8071	0.43	EBB Bigelow dock	170412	170412	Respiring cells (RSG-positive)	1meter	0.10985	0.18027	21.1456	0.241538	0.0393721	1.48178	Unclassified	Unclassified
AH-135-I11	1 cell	1.70153	2784292	1223190	236503	37.6202	63.71	1226	0.244698	946.865	0	k__Bacteria;p__Proteobacteria;c__Gammaproteobacteria;o__Thiotrichales;f__Francisellaceae;g__Francisella	k__Bacteria;p__Proteobacteria;c__Gammaproteobacteria;o__Oceanospirillales;f__SAR86_clade;g__?;s__?		7.20148	1.02188	1.33821	3807	4.94624	1.69364	0.31	EBB Bigelow dock	170412	170412	Respiring cells (RSG-positive)	1meter	0.10985	0.18027	0.971353	0.00480419	0.000783851	0.0294446	D2472	d__Bacteria;p__Proteobacteria;c__Gammaproteobacteria;o__SAR86;f__D2472;g__D2472;s__
AH-135-I13	1 cell	1.83497	3355026	901802	145039	37.7208	27.59	819	0.474969	976.007	0	k__Bacteria;p__Bacteroidetes;c__Flavobacteriia;o__Flavobacteriales;f__Flavobacteriaceae;g__Aequorivita	k__Bacteria;p__Bacteroidetes;c__Flavobacteriia;o__Flavobacteriales;f__Flavobacteriaceae;g__Ulvibacter;s__?		187.609	24.0933	15.7982	7942	30.4282	18.6269	0.52	EBB Bigelow dock	170412	170412	Respiring cells (RSG-positive)	1meter	0.10985	0.18027	20.7892	0.225387	0.0367776	1.38126	Ulvibacter	d__Bacteria;p__Bacteroidota;c__Bacteroidia;o__Flavobacteriales;f__Flavobacteriaceae;g__Ulvibacter;s__
AH-135-I14	1 cell	1.67285	1885412	2419319	99332	52.2615	61.89	2209	0.32277	932.923	0	k__Bacteria;p__Proteobacteria;c__Gammaproteobacteria;o__;f__;g__;s__	k__Bacteria;p__Proteobacteria;c__Gammaproteobacteria;o__Oceanospirillales;f__OM182_clade;g__?;s__?		75.6989	6.56447	5.09224	8971	19.2903	39.5686	0.78	EBB Bigelow dock	170412	170412	Respiring cells (RSG-positive)	1meter	0.10985	0.18027	8.49579	0.0207101	0.0034249	0.125232	UBA9926	d__Bacteria;p__Proteobacteria;c__Gammaproteobacteria;o__Pseudomonadales;f__HTCC2089;g__UBA9926;s__UBA9926 sp003451575
AH-135-I15	1 cell	2.06186	204051	383226	53692	29.7503	20.75	424	0.259434	828.309	0	k__Bacteria;p__Proteobacteria;c__Alphaproteobacteria;o__Rickettsiales;f__Pelagibacteraceae;g__Candidatus_Pelagibacter;s__Candidatus_Pelagibacter_ubique;unresolved	no SSU regions found		5.14693	1.02332	1.02648	5405	3.07377	2.09698	0.31	EBB Bigelow dock	170412	170412	Respiring cells (RSG-positive)	1meter	0.10985	0.18027	0.74566	0.00459818	0.000749748	0.0282005	Pelagibacter	d__Bacteria;p__Proteobacteria;c__Alphaproteobacteria;o__Pelagibacterales;f__Pelagibacteraceae;g__Pelagibacter;s__
AH-135-I16	1 cell	1.75052	995502	956639	131785	39.5085	58.09	974	0.228953	915.697	0	k__Bacteria;p__Proteobacteria;c__Gammaproteobacteria;o__Thiotrichales;f__Francisellaceae;g__Francisella	k__Bacteria;p__Proteobacteria;c__Gammaproteobacteria;o__Oceanospirillales;f__SAR86_clade;g__?;s__?		12.9893	2.21793	1.02562	5307	5.51618	3.68992	0.33	EBB Bigelow dock	170412	170412	Respiring cells (RSG-positive)	1meter	0.10985	0.18027	1.60715	0.00543549	0.000888426	0.033255	D2472	d__Bacteria;p__Proteobacteria;c__Gammaproteobacteria;o__SAR86;f__D2472;g__D2472;s__D2472 sp002469975
AH-135-I17	1 cell	2.08989	459248	494990	49858	35.7381	20.69	443	0.41535	897.652	0	k__Bacteria;p__Bacteroidetes;c__Flavobacteriia;o__Flavobacteriales;f__Flavobacteriaceae;unresolved	k__Bacteria;p__Bacteroidetes;c__Flavobacteriia;o__Flavobacteriales;f__Flavobacteriaceae;g__Formosa;s__?		67.3738	5.15489	2.23985	8558	86.9501	17.999	0.51	EBB Bigelow dock	170412	170412	Respiring cells (RSG-positive)	1meter	0.10985	0.18027	7.58128	0.0173404	0.00286545	0.104936	Hel1-33-131	d__Bacteria;p__Bacteroidota;c__Bacteroidia;o__Flavobacteriales;f__Flavobacteriaceae;g__Hel1-33-131;s__
AH-135-I19	1 cell	1.87593	421162	350632	90282	37.5285	17.05	340	0.214706	953.15	0	k__Bacteria;p__Proteobacteria;c__Gammaproteobacteria;o__Thiotrichales;unresolved	no SSU regions found		15.7406	1.03765	1.02346	5529	3.6023	2.70362	0.32	EBB Bigelow dock	170412	170412	Respiring cells (RSG-positive)	1meter	0.10985	0.18027	1.90938	0.00576404	0.000942881	0.0352369	D2472	d__Bacteria;p__Proteobacteria;c__Gammaproteobacteria;o__SAR86;f__D2472;g__D2472;s__
AH-135-I22	1 cell	1.74534	5222439	1449179	200771	34.2259	64.97	1302	0.323349	983.302	0	k__Bacteria;p__Bacteroidetes;c__Flavobacteriia;o__Flavobacteriales;f__Flavobacteriaceae;g__Polaribacter	k__Bacteria;p__Bacteroidetes;c__Flavobacteriia;o__Flavobacteriales;f__Flavobacteriaceae;g__Polaribacter_2;s__?		95.6293	9.29788	7.03048	5315	1.02533	2.42121	0.31	EBB Bigelow dock	170412	170412	Respiring cells (RSG-positive)	1meter	0.10985	0.18027	10.6851	0.0316822	0.00524376	0.19142	Polaribacter	d__Bacteria;p__Bacteroidota;c__Bacteroidia;o__Flavobacteriales;f__Flavobacteriaceae;g__Polaribacter;s__
AH-135-I23	1 cell	1.86372	402262	1083574	208993	37.4126	36.21	971	0.349125	978.835	0	k__Bacteria;p__Bacteroidetes;c__Flavobacteriia;o__Flavobacteriales;f__Flavobacteriaceae;g__Aequorivita	no SSU regions found		289.555	35.7758	14.8676	11240	248.255	307.377	4.13	EBB Bigelow dock	170412	170412	Respiring cells (RSG-positive)	1meter	0.10985	0.18027	31.9879	1.98315	0.307956	12.7709	Ulvibacter	d__Bacteria;p__Bacteroidota;c__Bacteroidia;o__Flavobacteriales;f__Flavobacteriaceae;g__Ulvibacter;s__
AH-135-J02	1 cell	2.18987	776189	455688	36122	30.1627	22.9	505	0.30297	789.556	0	k__Bacteria;p__Proteobacteria;c__Alphaproteobacteria;o__Rickettsiales;f__Pelagibacteraceae;g__Candidatus_Pelagibacter-like;g__Candidatus_Pelagibacter;s__Candidatus_Pelagibacter_ubique	no SSU regions found		3.24466	1.02188	1.37115	3767	5.50379	2.09875	0.31	EBB Bigelow dock	170412	170412	Respiring cells (RSG-positive)	1meter	0.10985	0.18027	0.536696	0.00441534	0.000719488	0.0270959	Pelagibacter	d__Bacteria;p__Proteobacteria;c__Alphaproteobacteria;o__Pelagibacterales;f__Pelagibacteraceae;g__Pelagibacter;s__
AH-135-J03	1 cell	1.93277	15707	74277	24023	37.5433	0	70	0.214286	941.343	0	NA;unresolved	no SSU regions found		139.565	12.219	5.44302	6503	6.03448	5.58875	0.35	EBB Bigelow dock	170412	170412	Respiring cells (RSG-positive)	1meter	0.10985	0.18027	15.5114	0.0808787	0.0133449	0.490176	Unclassified	Unclassified
AH-135-J04	1 cell	1.86444	594301	1446136	139907	30.2304	18.08	1274	0.407378	1012.48	0	k__Archaea (root);k__Archaea	no SSUs were classified		278.499	34.2843	14.6766	7497	4.21519	8.14495	0.39	EBB Bigelow dock	170412	170412	Respiring cells (RSG-positive)	1meter	0.10985	0.18027	30.7734	1.56651	0.244972	10.0173	SGZJ01	d__Bacteria;p__Bacteroidota;c__Bacteroidia;o__Flavobacteriales;f__Flavobacteriaceae;g__SGZJ01;s__
AH-135-J05	1 cell	1.79988	1556460	1449587	151177	29.4598	83.09	1360	0.322059	992.243	0	k__Bacteria;p__Bacteroidetes;c__Flavobacteriia;o__Flavobacteriales;f__Flavobacteriaceae	k__Bacteria;p__Bacteroidetes;c__Flavobacteriia;o__Flavobacteriales;f__Flavobacteriaceae;g__NS4_marine_group;s__?		170.726	18.9677	7.16715	6474	5.44072	5.63449	0.35	EBB Bigelow dock	170412	170412	Respiring cells (RSG-positive)	1meter	0.10985	0.18027	18.9345	0.157223	0.0257788	0.958891	MAG-121220-bin8	d__Bacteria;p__Bacteroidota;c__Bacteroidia;o__Flavobacteriales;f__Flavobacteriaceae;g__MAG-121220-bin8;s__
AH-135-J06	1 cell	2.26684	639053	1334594	61481	48.9767	25.86	1243	0.315366	887.536	0	k__Bacteria;p__Proteobacteria;c__Gammaproteobacteria;o__;f__;g__;s__	no SSU regions found		41.5228	4.07252	1.02591	7838	7.40157	10.553	0.42	EBB Bigelow dock	170412	170412	Respiring cells (RSG-positive)	1meter	0.10985	0.18027	4.74154	0.00999018	0.0016444	0.0606931	UBA4421	d__Bacteria;p__Proteobacteria;c__Gammaproteobacteria;o__Pseudomonadales;f__HTCC2089;g__UBA4421;s__
AH-135-J09	1 cell	1.91559	8801	60442	23017	36.4316	6.9	66	0.166667	808.091	0	k__Bacteria;p__Proteobacteria;c__Alphaproteobacteria;o__Rhodobacterales;f__Rhodobacteraceae;f__;g__;s__	no SSU regions found		137.617	16.8865	1.80167	6670	8.77357	5.28398	0.35	EBB Bigelow dock	170412	170412	Respiring cells (RSG-positive)	1meter	0.10985	0.18027	15.2975	0.0775881	0.0128056	0.470101	Unclassified	Unclassified
AH-135-J11	1 cell	1.66037	1986556	2704806	176239	52.6589	72.82	2481	0.286578	941.8	0	k__Bacteria;p__Proteobacteria;c__Gammaproteobacteria;o__;f__;g__;s__	no SSUs were classified		86.8402	8.82179	12.7973	8171	2.79283	16.8154	0.49	EBB Bigelow dock	170412	170412	Respiring cells (RSG-positive)	1meter	0.10985	0.18027	9.71966	0.0262661	0.00434649	0.158728	UBA9926	d__Bacteria;p__Proteobacteria;c__Gammaproteobacteria;o__Pseudomonadales;f__HTCC2089;g__UBA9926;s__UBA9926 sp003451575
AH-135-J13	1 cell	2.20915	368466	160744	43111	32.9487	0	148	0.47973	931.493	0	NA;unresolved	no SSU regions found		311.377	31.7118	37.6694	13812	238.541	1142.35	14.56	EBB Bigelow dock	170412	170412	Respiring cells (RSG-positive)	1meter	0.10985	0.18027	34.385	3.15873	0.483206	20.6487	Unclassified	Unclassified
AH-135-J14	1 cell	2.7587	298399	429740	36556	30.743	26.01	444	0.261261	854.054	0	k__Bacteria;p__Proteobacteria;c__Alphaproteobacteria;o__Rickettsiales;o__;f__;g__;s__	no SSU regions found		4.22408	1.02145	3.92695	2556	4.27545	1.85277	0.31	EBB Bigelow dock	170412	170412	Respiring cells (RSG-positive)	1meter	0.10985	0.18027	0.644285	0.00450855	0.000734913	0.0276591	HIMB59	d__Bacteria;p__Proteobacteria;c__Alphaproteobacteria;o__HIMB59;f__HIMB59;g__HIMB59;s__
AH-135-J16	1 cell	1.83678	7265	48318	25866	38.6316	0	45	0.244444	1013.73	0	NA;unresolved	no SSU regions found		20.6452	1.44718	1.12451	1698	4.36285	1.56876	0.3	EBB Bigelow dock	170412	170412	Respiring cells (RSG-positive)	1meter	0.10985	0.18027	2.44815	0.00639976	0.0010483	0.0390699	Unclassified	Unclassified
AH-135-J18	1 cell	2.6394	1094508	176850	9863	32.5033	1.75	149	0.409396	899.04	0	k__Bacteria;p__Bacteroidetes;c__Flavobacteriia;o__Flavobacteriales;f__Flavobacteriaceae;unresolved	no SSU regions found		220.984	24.1069	16.3586	14732	509.654	136.461	1.99	EBB Bigelow dock	170412	170412	Respiring cells (RSG-positive)	1meter	0.10985	0.18027	24.4553	0.459309	0.0740239	2.84996	Unclassified	Unclassified
AH-135-J19	1 cell	1.91337	552859	957017	101477	30.4038	44.5	803	0.330012	1072.01	0	k__Bacteria;p__Bacteroidetes;c__Flavobacteriia;o__Flavobacteriales;f__Flavobacteriaceae;g__Gelidibacter;s__Gelidibacter_mesophilus	k__Bacteria;p__Bacteroidetes;c__Flavobacteriia;o__Flavobacteriales;f__Flavobacteriaceae;g__NS2b_marine_group;s__?		211.98	23.1441	11.4396	7181	6.24324	6.60055	0.37	EBB Bigelow dock	170412	170412	Respiring cells (RSG-positive)	1meter	0.10985	0.18027	23.4662	0.379045	0.0613158	2.3432	SGZJ01	d__Bacteria;p__Bacteroidota;c__Bacteroidia;o__Flavobacteriales;f__Flavobacteriaceae;g__SGZJ01;s__
AH-135-J20	1 cell	2.31932	811011	825146	98186	38.7737	31.03	711	0.324895	1025.61	0	k__Bacteria;p__Bacteroidetes;c__Flavobacteriia;o__Flavobacteriales;f__Flavobacteriaceae;g__Cellulophaga;s__Cellulophaga_lytica	k__Bacteria;p__Bacteroidetes;c__Flavobacteriia;o__Flavobacteriales;f__Flavobacteriaceae;g__NS3a_marine_group;s__?		80.4032	10.0592	6.73076	7052	11.2136	5.86887	0.36	EBB Bigelow dock	170412	170412	Respiring cells (RSG-positive)	1meter	0.10985	0.18027	9.01256	0.0228962	0.00378765	0.138407	MAG-120531	d__Bacteria;p__Bacteroidota;c__Bacteroidia;o__Flavobacteriales;f__Flavobacteriaceae;g__MAG-120531;s__MAG-120531 sp000173115
AH-135-J21	1 cell	1.62656	1429010	1343468	156111	36.8348	59.48	1214	0.359143	992.63	0	k__Bacteria;p__Bacteroidetes;c__Flavobacteriia;o__Flavobacteriales;f__Flavobacteriaceae;g__Ulvibacter;s__	no SSU regions found		207.996	22.585	9.20556	6214	4.8601	6.46559	0.36	EBB Bigelow dock	170412	170412	Respiring cells (RSG-positive)	1meter	0.10985	0.18027	23.0286	0.348166	0.0564086	2.14896	HC6-5	d__Bacteria;p__Bacteroidota;c__Bacteroidia;o__Flavobacteriales;f__Flavobacteriaceae;g__HC6-5;s__
AH-135-J22	1 cell	1.85189	1352826	521955	17560	49.3021	28.45	461	0.43167	945.803	0	k__Bacteria;p__Bacteroidetes;c__Flavobacteriia;o__Flavobacteriales;f__Cryomorphaceae	no SSU regions found		81.3009	8.72439	4.24253	7503	5.76424	10.4718	0.41	EBB Bigelow dock	170412	170412	Respiring cells (RSG-positive)	1meter	0.10985	0.18027	9.11117	0.0233389	0.00386108	0.141075	UA16	d__Bacteria;p__Bacteroidota;c__Bacteroidia;o__Flavobacteriales;f__UA16;g__UA16;s__UA16 sp002390615
AH-135-J23	1 cell	2.08957	520486	472206	28298	44.3622	12.7	399	0.398496	1016.83	0	k__Bacteria;p__Bacteroidetes;c__Flavobacteriia;o__Flavobacteriales;f__Cryomorphaceae;g__Owenweeksia;s__Owenweeksia_hongkongensis	no SSUs were classified		23.7939	1.87109	5.13753	7568	9.61548	6.93139	0.37	EBB Bigelow dock	170412	170412	Respiring cells (RSG-positive)	1meter	0.10985	0.18027	2.79403	0.00684436	0.00112206	0.0417494	UBA10364	d__Bacteria;p__Bacteroidota;c__Bacteroidia;o__Flavobacteriales;f__Schleiferiaceae;g__UBA10364;s__UBA10364 sp003045825
AH-135-K02	1 cell	1.9925	567522	976668	55756	36.1337	24.14	901	0.471698	938.746	0	k__Bacteria;p__Bacteroidetes;c__Flavobacteriia;o__Flavobacteriales;f__Cryomorphaceae	k__Bacteria;p__Bacteroidetes;c__Flavobacteriia;o__Flavobacteriales;f__Crocinitomicaceae;g__Fluviicola;s__?		67.3549	7.30443	1.02533	8336	14.4251	16.0151	0.48	EBB Bigelow dock	170412	170412	Respiring cells (RSG-positive)	1meter	0.10985	0.18027	7.5792	0.0173334	0.00286429	0.104894	UBA952	d__Bacteria;p__Bacteroidota;c__Bacteroidia;o__Flavobacteriales;f__Crocinitomicaceae;g__UBA952;s__
AH-135-K03	1 cell	1.90423	440469	794021	63768	36.4296	27.74	711	0.369902	979.451	0	k__Bacteria;p__Bacteroidetes;c__Flavobacteriia;o__Flavobacteriales;f__Flavobacteriaceae;g__Olleya	k__Bacteria;p__Bacteroidetes;c__Flavobacteriia;o__Flavobacteriales;f__Flavobacteriaceae;g__Formosa;s__?		214.437	24.5134	25.4472	8092	23.3434	9.23926	0.4	EBB Bigelow dock	170412	170412	Respiring cells (RSG-positive)	1meter	0.10985	0.18027	23.7361	0.399441	0.0645514	2.47172	Hel1-33-131	d__Bacteria;p__Bacteroidota;c__Bacteroidia;o__Flavobacteriales;f__Flavobacteriaceae;g__Hel1-33-131;s__
AH-135-K04	1 cell	2.02249	517895	1111396	60238	51.361	32.07	1029	0.337221	906.723	0	k__Bacteria;p__Proteobacteria;c__Gammaproteobacteria;o__Bankia;f__Teredinibacter;g__Teredinibacter;s__Teredinibacter_turnerae	k__Bacteria;p__Proteobacteria;c__Gammaproteobacteria;o__Oceanospirillales;f__Oceanospirillaceae;g__Pseudohongiella;s__?		4.21697	1.02188	1.02217	6831	5.9645	7.92255	0.38	EBB Bigelow dock	170412	170412	Respiring cells (RSG-positive)	1meter	0.10985	0.18027	0.643504	0.00450787	0.0007348	0.027655	OM182	d__Bacteria;p__Proteobacteria;c__Gammaproteobacteria;o__Pseudomonadales;f__Pseudohongiellaceae;g__OM182;s__
AH-135-K05	1 cell	1.76331	4070198	1822878	207160	34.2077	81.38	1665	0.326727	980.303	0	k__Bacteria;p__Bacteroidetes;c__Flavobacteriia;o__Flavobacteriales;f__Flavobacteriaceae;g__Polaribacter	k__Bacteria;p__Bacteroidetes;c__Flavobacteriia;o__Flavobacteriales;f__Flavobacteriaceae;g__Polaribacter_2;s__?		100.875	10.3518	3.52269	6644	3.56553	5.36857	0.35	EBB Bigelow dock	170412	170412	Respiring cells (RSG-positive)	1meter	0.10985	0.18027	11.2614	0.0354337	0.0058646	0.214089	Polaribacter	d__Bacteria;p__Bacteroidota;c__Bacteroidia;o__Flavobacteriales;f__Flavobacteriaceae;g__Polaribacter;s__
AH-135-K06	1 cell	2.09158	436964	501940	39822	30.3455	37.91	525	0.241905	856.411	0	k__Bacteria;p__Proteobacteria;c__Alphaproteobacteria;o__Rickettsiales;f__Pelagibacteraceae;g__Candidatus_Pelagibacter;s__Candidatus_Pelagibacter_ubique	no SSU regions found		3.809	1.07884	1.02504	549	8.07656	1.11507	0.3	EBB Bigelow dock	170412	170412	Respiring cells (RSG-positive)	1meter	0.10985	0.18027	0.598688	0.00446881	0.000728336	0.027419	Pelagibacter	d__Bacteria;p__Proteobacteria;c__Alphaproteobacteria;o__Pelagibacterales;f__Pelagibacteraceae;g__Pelagibacter;s__
AH-135-K09	1 cell	1.76849	1941517	1823457	155123	37.197	72.93	1756	0.209567	935.81	0	k__Bacteria;p__Proteobacteria;c__Alphaproteobacteria;o__Rhodobacterales;f__Rhodobacteraceae;f__;g__;s__	k__Bacteria;p__Proteobacteria;c__Alphaproteobacteria;o__Rhodobacterales;f__Rhodobacteraceae;g__?;s__?		176.806	20.9551	16.0331	5696	6.91971	6.7687	0.37	EBB Bigelow dock	170412	170412	Respiring cells (RSG-positive)	1meter	0.10985	0.18027	19.6024	0.178996	0.0293012	1.09345	Amylibacter	d__Bacteria;p__Proteobacteria;c__Alphaproteobacteria;o__Rhodobacterales;f__Rhodobacteraceae;g__Amylibacter;s__Amylibacter sp000153745
AH-135-K11	1 cell	1.76608	2162610	1814223	298611	30.8241	77.48	1850	0.242162	899.256	0	k__Bacteria;p__Proteobacteria;c__Alphaproteobacteria;o__Rhodospirillales;f__Rhodospirillaceae;unresolved	no SSUs were classified		3.36825	1.02231	1.02288	7062	6.28903	7.65763	0.38	EBB Bigelow dock	170412	170412	Respiring cells (RSG-positive)	1meter	0.10985	0.18027	0.550273	0.00442699	0.000721417	0.0271663	AAA536-G10	d__Bacteria;p__Proteobacteria;c__Alphaproteobacteria;o__Puniceispirillales;f__AAA536-G10;g__AAA536-G10;s__
AH-135-K13	1 cell	2.26385	294097	312929	33252	33.0826	16.46	256	0.5	1007.07	0	k__Bacteria;p__Bacteroidetes;c__Flavobacteriia;o__Flavobacteriales;f__Cryomorphaceae	no SSU regions found		152.207	16.8889	6.14142	7813	10.912	7.68674	0.38	EBB Bigelow dock	170412	170412	Respiring cells (RSG-positive)	1meter	0.10985	0.18027	16.9002	0.105915	0.0174384	0.64329	Flavobacteriales	d__Bacteria;p__Bacteroidota;c__Bacteroidia;o__Flavobacteriales;f__;g__;s__
AH-135-K15	1 cell	2.09618	188307	517339	31301	53.3457	10.74	523	0.349904	834.141	0	k__Bacteria;p__Proteobacteria;c__Alphaproteobacteria;o__Rhodobacterales;f__Rhodobacteraceae;g__Roseobacter;s__Roseobacter_RCA_cluster	k__Bacteria;p__Proteobacteria;c__Alphaproteobacteria;o__Rhodobacterales;f__Rhodobacteraceae;g__Planktomarina;s__?		106.379	10.5116	8.20585	8201	14.7531	17.1351	0.5	EBB Bigelow dock	170412	170412	Respiring cells (RSG-positive)	1meter	0.10985	0.18027	11.866	0.0398478	0.0065944	0.240787	Planktomarina	d__Bacteria;p__Proteobacteria;c__Alphaproteobacteria;o__Rhodobacterales;f__Rhodobacteraceae;g__Planktomarina;s__Planktomarina temperata
AH-135-K18	1 cell	1.68325	2555308	1341968	145664	37.6981	76.93	1366	0.2306	928.906	0	k__Bacteria;p__Proteobacteria;c__Gammaproteobacteria;o__Thiotrichales;f__Francisellaceae;g__Francisella	k__Bacteria;p__Proteobacteria;c__Gammaproteobacteria;o__Oceanospirillales;f__SAR86_clade;g__?;s__?		23.1116	1.02303	4.19509	4830	6.6303	2.28179	0.31	EBB Bigelow dock	170412	170412	Respiring cells (RSG-positive)	1meter	0.10985	0.18027	2.71908	0.00674546	0.00110565	0.0411535	D2472	d__Bacteria;p__Proteobacteria;c__Gammaproteobacteria;o__SAR86;f__D2472;g__D2472;s__
AH-135-K20	1 cell	1.60578	5939475	2618906	419228	44.9359	88.55	2424	0.20462	961.376	0	k__Bacteria;p__Proteobacteria;c__Gammaproteobacteria;o__Oceanospirillales;f__Oceanospirillaceae;g__Marinobacterium	k__Bacteria;p__Proteobacteria;c__Gammaproteobacteria;o__Oceanospirillales;f__Oceanospirillaceae;g__Balneatrix;s__?		378.392	37.2378	21.1236	7437	9.86876	11.054	0.42	EBB Bigelow dock	170412	170412	Respiring cells (RSG-positive)	1meter	0.10985	0.18027	41.7466	13.193	1.90998	91.1286	ASP10-02a	d__Bacteria;p__Proteobacteria;c__Gammaproteobacteria;o__Pseudomonadales;f__Nitrincolaceae;g__ASP10-02a;s__ASP10-02a sp002335115
AH-135-K21	1 cell	2.0414	581168	985753	122402	30.0015	77.85	1015	0.207882	893.387	0	k__Bacteria;p__Proteobacteria;c__Alphaproteobacteria;o__Rickettsiales;f__Pelagibacteraceae;g__Candidatus_Pelagibacter;s__Candidatus_Pelagibacter_ubique;unresolved	no SSU regions found		2.38273	1.02217	1.0226	4591	5.5123	1.97179	0.31	EBB Bigelow dock	170412	170412	Respiring cells (RSG-positive)	1meter	0.10985	0.18027	0.442013	0.0043349	0.000706179	0.0266099	Pelagibacter	d__Bacteria;p__Proteobacteria;c__Alphaproteobacteria;o__Pelagibacterales;f__Pelagibacteraceae;g__Pelagibacter;s__Pelagibacter ubique
AH-135-K23	1 cell	1.61934	3641946	1654108	111465	41.5738	59.26	1497	0.233801	964.76	0	k__Bacteria;p__Proteobacteria;c__Gammaproteobacteria;o__Alteromonadales;f__Alteromonadaceae;g__Glaciecola	k__Bacteria;p__Proteobacteria;c__Gammaproteobacteria;o__Alteromonadales;f__Alteromonadaceae;g__Glaciecola;s__?		14.2618	1.0614	3.91813	7638	5.48294	12.7398	0.44	EBB Bigelow dock	170412	170412	Respiring cells (RSG-positive)	1meter	0.10985	0.18027	1.74693	0.00558505	0.000913212	0.0341572	Glaciecola	d__Bacteria;p__Proteobacteria;c__Gammaproteobacteria;o__Enterobacterales;f__Alteromonadaceae;g__Glaciecola;s__Glaciecola sp002292215
AH-135-L03	1 cell	1.98285	395651	887489	44642	54.2718	33.07	877	0.517674	877.015	0	k__Bacteria;p__Verrucomicrobia;c__Verrucomicrobiae;o__Verrucomicrobiales;f__Verrucomicrobiaceae;g__Rubritalea;s__Rubritalea_marina	no SSU regions found		15.9701	1.0226	1.02576	8146	5.13464	16.7282	0.49	EBB Bigelow dock	170412	170412	Respiring cells (RSG-positive)	1meter	0.10985	0.18027	1.93459	0.00579233	0.00094757	0.0354075	Akkermansiaceae	d__Bacteria;p__Verrucomicrobiota;c__Verrucomicrobiae;o__Verrucomicrobiales;f__Akkermansiaceae;g__;s__
AH-135-L04	1 cell	2.06304	436741	532468	129676	29.7092	44.34	560	0.210714	866.477	0	k__Bacteria;p__Proteobacteria;c__Alphaproteobacteria;o__Rickettsiales;f__Pelagibacteraceae;g__Candidatus_Pelagibacter;s__Candidatus_Pelagibacter_ubique	no SSUs were classified		13.0003	1.0213	2.20642	2720	6.65457	1.78228	0.31	EBB Bigelow dock	170412	170412	Respiring cells (RSG-positive)	1meter	0.10985	0.18027	1.60835	0.00543676	0.000888636	0.0332626	Pelagibacter	d__Bacteria;p__Proteobacteria;c__Alphaproteobacteria;o__Pelagibacterales;f__Pelagibacteraceae;g__Pelagibacter;s__
AH-135-L05	1 cell	1.81779	4652734	2182369	497264	32.0316	90.94	1965	0.32112	1012.81	0	k__Bacteria;p__Bacteroidetes;c__Flavobacteriia;o__Flavobacteriales;f__Flavobacteriaceae;g__Polaribacter	k__Bacteria;p__Bacteroidetes;c__Flavobacteriia;o__Flavobacteriales;f__Flavobacteriaceae;g__Polaribacter_4;s__?		349.852	32.2149	18.5512	9313	13.3634	9.28873	0.4	EBB Bigelow dock	170412	170412	Respiring cells (RSG-positive)	1meter	0.10985	0.18027	38.6115	7.17708	1.06545	48.3461	SCGC-AAA160-P02	d__Bacteria;p__Bacteroidota;c__Bacteroidia;o__Flavobacteriales;f__Flavobacteriaceae;g__SCGC-AAA160-P02;s__SCGC-AAA160-P02 sp000383355
AH-135-L06	1 cell	3.07851	737466	67089	22640	45.2086	0	85	0.917647	698.388	0	NA;unresolved	no SSU regions found		16.7094	5.39277	14.2338	15875	1651.8	496.225	6.49	EBB Bigelow dock	170412	170412	Respiring cells (RSG-positive)	1meter	0.10985	0.18027	2.0158	0.00588439	0.000962834	0.0359627	Unclassified	Unclassified
AH-135-L08	1 cell	1.95181	16805	82579	20290	37.7093	10.34	78	0.307692	874.269	0	k__Bacteria;p__Bacteroidetes;c__Flavobacteriia;o__Flavobacteriales;f__Flavobacteriaceae;g__Ulvibacter;s__	no SSU regions found		179.965	20.3	19.938	6805	3.27122	4.46081	0.34	EBB Bigelow dock	170412	170412	Respiring cells (RSG-positive)	1meter	0.10985	0.18027	19.9494	0.191472	0.0313156	1.17072	Unclassified	Unclassified
AH-135-L13	1 cell	1.8906	275165	1004951	122778	29.8506	67.77	1061	0.222432	879.962	0	k__Bacteria;p__Proteobacteria;c__Alphaproteobacteria;o__Rickettsiales;f__Pelagibacteraceae;g__Candidatus_Pelagibacter;s__Candidatus_Pelagibacter_ubique	k__Bacteria;p__Proteobacteria;c__Alphaproteobacteria;o__SAR11_clade;f__Surface_1;g__?;s__?		7.32396	1.02188	1.02317	914	8.13695	1.21386	0.3	EBB Bigelow dock	170412	170412	Respiring cells (RSG-positive)	1meter	0.10985	0.18027	0.984807	0.00481675	0.000785932	0.0295205	Pelagibacter	d__Bacteria;p__Proteobacteria;c__Alphaproteobacteria;o__Pelagibacterales;f__Pelagibacteraceae;g__Pelagibacter;s__
AH-135-L16	1 cell	1.70033	3771684	1934658	111875	43.7337	79.23	1812	0.194812	953.53	0	k__Bacteria;p__Proteobacteria;c__Gammaproteobacteria;o__Oceanospirillales;f__Oceanospirillaceae;g__Marinobacterium	no SSUs were classified		126.738	9.52403	12.1967	6593	4.18038	5.91026	0.36	EBB Bigelow dock	170412	170412	Respiring cells (RSG-positive)	1meter	0.10985	0.18027	14.1024	0.0615188	0.0101669	0.372245	ASP10-02a	d__Bacteria;p__Proteobacteria;c__Gammaproteobacteria;o__Pseudomonadales;f__Nitrincolaceae;g__ASP10-02a;s__ASP10-02a sp002470565
AH-135-L18	1 cell	1.77434	1649641	1120282	70869	53.3818	34.75	1105	0.318552	880.34	0	k__Bacteria;p__Proteobacteria;c__Alphaproteobacteria;o__Rhodobacterales;f__Rhodobacteraceae;g__Roseobacter;s__Roseobacter_RCA_cluster	k__Bacteria;p__Proteobacteria;c__Alphaproteobacteria;o__Rhodobacterales;f__Rhodobacteraceae;g__Planktomarina;s__?		285.755	35.2368	16.26	7419	17.451	10.796	0.42	EBB Bigelow dock	170412	170412	Respiring cells (RSG-positive)	1meter	0.10985	0.18027	31.5704	1.82872	0.284674	11.7475	Planktomarina	d__Bacteria;p__Proteobacteria;c__Alphaproteobacteria;o__Rhodobacterales;f__Rhodobacteraceae;g__Planktomarina;s__Planktomarina temperata
AH-135-L19	1 cell	2.13687	740075	948269	71224	29.6325	44.57	893	0.344905	938.024	0	k__Bacteria;p__Bacteroidetes;c__Flavobacteriia;o__Flavobacteriales;f__Flavobacteriaceae;g__Mesonia;s__Mesonia_mobilis	no SSUs were classified		96.3307	8.76741	6.91679	4884	6.85968	2.73304	0.32	EBB Bigelow dock	170412	170412	Respiring cells (RSG-positive)	1meter	0.10985	0.18027	10.7622	0.0321601	0.00532288	0.194307	MAG-121220-bin8	d__Bacteria;p__Bacteroidota;c__Bacteroidia;o__Flavobacteriales;f__Flavobacteriaceae;g__MAG-121220-bin8;s__
AH-135-L20	1 cell	1.98641	66749	218286	30740	38.2691	7.47	214	0.219626	906.065	0	k__Bacteria;p__Proteobacteria;c__Gammaproteobacteria;o__Thiotrichales;f__Francisellaceae;g__Francisella	k__Bacteria;p__Proteobacteria;c__Gammaproteobacteria;o__Oceanospirillales;f__SAR86_clade;g__?;s__?		13.5487	1.59948	3.39773	710	1.35811	1.13691	0.3	EBB Bigelow dock	170412	170412	Respiring cells (RSG-positive)	1meter	0.10985	0.18027	1.66859	0.00550073	0.000899237	0.0336486	Unclassified	Unclassified
AH-135-L21	1 cell	3.00968	1356927	37204	8642	36.4074	0	52	0.730769	524	0	NA;unresolved	no SSU regions found		309.327	26.0222	14.6149	7961	22.9305	11.1257	0.42	EBB Bigelow dock	170412	170412	Respiring cells (RSG-positive)	1meter	0.10985	0.18027	34.1598	3.02357	0.463212	19.7361	Unclassified	Unclassified
AH-135-L22	1 cell	1.75032	4150963	2072421	165898	41.1115	57.95	1945	0.210797	950.301	0	k__Bacteria;p__Proteobacteria;c__Alphaproteobacteria;o__Rhodospirillales;f__Rhodospirillaceae;g__Nisaea;s__Nisaea_denitrificans	no SSU regions found		10.2145	1.10307	1.02332	8818	33.2031	24.2155	0.59	EBB Bigelow dock	170412	170412	Respiring cells (RSG-positive)	1meter	0.10985	0.18027	1.30233	0.00512309	0.000836667	0.0313698	UBA7326	d__Bacteria;p__Proteobacteria;c__Alphaproteobacteria;o__Thalassobaculales;f__Nisaeaceae;g__UBA7326;s__UBA7326 sp002708305
AH-135-L23	1 cell	1.6516	5140383	1296322	92648	36.2426	61.61	1292	0.2113	904.937	0	k__Bacteria;p__Proteobacteria;c__Gammaproteobacteria;o__Thiotrichales;p__;c__;o__;f__;g__;s__	k__Bacteria;p__Proteobacteria;c__Gammaproteobacteria;o__Oceanospirillales;f__ZD0405;g__?;s__?		48.526	2.7365	3.72902	4512	3.8825	1.88693	0.31	EBB Bigelow dock	170412	170412	Respiring cells (RSG-positive)	1meter	0.10985	0.18027	5.51085	0.0115998	0.00191182	0.0703812	Thioglobus	d__Bacteria;p__Proteobacteria;c__Gammaproteobacteria;o__PS1;f__Thioglobaceae;g__Thioglobus;s__
AH-135-M02	1 cell	2.04006	366723	141172	16690	51.564	1.72	119	0.428571	909.261	0	k__Bacteria;p__Proteobacteria;c__Gammaproteobacteria;o__Legionellales	no SSU regions found		110.648	9.60468	11.3611	9066	83.3018	46.1189	0.86	EBB Bigelow dock	170412	170412	Respiring cells (RSG-positive)	1meter	0.10985	0.18027	12.335	0.0436472	0.00722198	0.263789	Unclassified	Unclassified
AH-135-M04	1 cell	1.84851	3189939	1359371	79861	53.7434	45.83	1351	0.267209	878.031	0	k__Bacteria;p__Proteobacteria;c__Alphaproteobacteria;o__Rhodobacterales;f__Rhodobacteraceae;g__Roseobacter;s__Roseobacter_RCA_cluster	k__Bacteria;p__Proteobacteria;c__Alphaproteobacteria;o__Rhodobacterales;f__Rhodobacteraceae;g__Planktomarina;s__?		277.133	29.4728	15.8516	7510	9.18101	11.0028	0.42	EBB Bigelow dock	170412	170412	Respiring cells (RSG-positive)	1meter	0.10985	0.18027	30.6233	1.52151	0.238135	9.72132	Planktomarina	d__Bacteria;p__Proteobacteria;c__Alphaproteobacteria;o__Rhodobacterales;f__Rhodobacteraceae;g__Planktomarina;s__Planktomarina temperata
AH-135-M05	1 cell	2.14832	426902	467067	27826	53.7983	5.17	461	0.587852	844.304	0	k__Bacteria;p__Verrucomicrobia;c__Verrucomicrobiae;o__Verrucomicrobiales;f__Verrucomicrobiaceae;g__Rubritalea;s__Rubritalea_marina	k__Bacteria;p__Verrucomicrobia;c__Verrucomicrobiae;o__Verrucomicrobiales;f__Rubritalecea;g__Roseibacillus;s__?		8.15297	1.28784	1.02432	8235	10.4835	18.7926	0.52	EBB Bigelow dock	170412	170412	Respiring cells (RSG-positive)	1meter	0.10985	0.18027	1.07587	0.00490269	0.000800162	0.0300393	Unclassified	Unclassified
AH-135-M06	1 cell	2.05532	796360	129199	31804	39.111	4.17	115	0.226087	939.591	0	NA;unresolved	no SSU regions found		180.903	24.2735	9.88125	7734	4.3056	9.40168	0.4	EBB Bigelow dock	170412	170412	Respiring cells (RSG-positive)	1meter	0.10985	0.18027	20.0525	0.195344	0.0319402	1.19472	Unclassified	Unclassified
AH-135-M07	1 cell	1.90296	593500	694039	63953	37.9693	17.59	665	0.398496	873.371	0	k__Bacteria;p__Bacteroidetes;c__Flavobacteriia;o__Flavobacteriales;f__Flavobacteriaceae;unresolved	no SSU regions found		127.506	13.9036	6.29788	5371	7.87813	4.96993	0.35	EBB Bigelow dock	170412	170412	Respiring cells (RSG-positive)	1meter	0.10985	0.18027	14.1868	0.0625354	0.010334	0.378426	UBA7428	d__Bacteria;p__Bacteroidota;c__Bacteroidia;o__Flavobacteriales;f__Flavobacteriaceae;g__UBA7428;s__UBA7428 sp002477625
AH-135-M08	1 cell	2.02551	566374	912112	67024	44.3474	46.27	902	0.2051	897.497	0	k__Bacteria;p__Proteobacteria;c__Betaproteobacteria	no SSUs were classified		5.71022	1.02231	1.02721	7956	7.94261	12.3885	0.44	EBB Bigelow dock	170412	170412	Respiring cells (RSG-positive)	1meter	0.10985	0.18027	0.807538	0.00465377	0.000758949	0.0285362	UBA3031	d__Bacteria;p__Proteobacteria;c__Gammaproteobacteria;o__Burkholderiales;f__SG8-40;g__UBA3031;s__
AH-135-M09	1 cell	2.27295	446267	352534	15183	51.4691	7.41	390	0.423077	727.792	0	k__Bacteria;p__Proteobacteria;c__Alphaproteobacteria;o__Rhodobacterales;f__Rhodobacteraceae;g__Roseobacter;s__Roseobacter_RCA_cluster	no SSUs were classified		234.453	26.9565	13.8646	8270	15.9387	15.4253	0.48	EBB Bigelow dock	170412	170412	Respiring cells (RSG-positive)	1meter	0.10985	0.18027	25.935	0.6122	0.0980669	3.82177	Unclassified	Unclassified
AH-135-M10	1 cell	1.77494	2999954	1696751	129087	53.6782	59.65	1651	0.289522	909.704	0	k__Bacteria;p__Proteobacteria;c__Alphaproteobacteria;o__Rhodobacterales;f__Rhodobacteraceae;g__Roseobacter;s__Roseobacter_RCA_cluster	k__Bacteria;p__Proteobacteria;c__Alphaproteobacteria;o__Rhodobacterales;f__Rhodobacteraceae;g__Planktomarina;s__?		167.353	19.7179	9.46266	7883	11.0152	11.4621	0.43	EBB Bigelow dock	170412	170412	Respiring cells (RSG-positive)	1meter	0.10985	0.18027	18.564	0.146309	0.0240096	0.891572	Planktomarina	d__Bacteria;p__Proteobacteria;c__Alphaproteobacteria;o__Rhodobacterales;f__Rhodobacteraceae;g__Planktomarina;s__Planktomarina temperata
AH-135-M11	1 cell	1.87378	537677	639294	72857	38.772	29.31	606	0.361386	925.955	0	k__Bacteria;p__Bacteroidetes;c__Flavobacteriia;o__Flavobacteriales;f__Flavobacteriaceae;unresolved	no SSU regions found		48.6694	4.50871	6.06082	5258	7.09799	2.9448	0.32	EBB Bigelow dock	170412	170412	Respiring cells (RSG-positive)	1meter	0.10985	0.18027	5.5266	0.0116354	0.00191772	0.070595	UBA7428	d__Bacteria;p__Bacteroidota;c__Bacteroidia;o__Flavobacteriales;f__Flavobacteriaceae;g__UBA7428;s__
AH-135-M13	1 cell	2.46023	414025	495625	32568	36.4304	29.31	489	0.267894	868.405	0	k__Bacteria;p__Proteobacteria;c__Alphaproteobacteria;o__Rhodobacterales;f__Rhodobacteraceae;f__;g__;s__	no SSU regions found		10.0918	1.45657	1.02692	7481	7.2543	9.89793	0.41	EBB Bigelow dock	170412	170412	Respiring cells (RSG-positive)	1meter	0.10985	0.18027	1.28885	0.0051097	0.000834448	0.031289	Amylibacter	d__Bacteria;p__Proteobacteria;c__Alphaproteobacteria;o__Rhodobacterales;f__Rhodobacteraceae;g__Amylibacter;s__Amylibacter sp000153745
AH-135-M14	1 cell	1.74706	3293515	1684693	136583	41.2518	69.16	1642	0.299026	897.58	0	k__Bacteria;p__Proteobacteria;c__Gammaproteobacteria;unresolved	no SSUs were classified		5.69579	1.0226	1.02591	6265	7.77474	5.82041	0.36	EBB Bigelow dock	170412	170412	Respiring cells (RSG-positive)	1meter	0.10985	0.18027	0.805953	0.00465234	0.000758712	0.0285276	UBA5109	d__Bacteria;p__Proteobacteria;c__Gammaproteobacteria;o__Pseudomonadales;f__Pseudohongiellaceae;g__UBA5109;s__
AH-135-M15	1 cell	1.83032	3311902	1922125	272413	38.9175	89.31	1770	0.222034	979.975	0	k__Bacteria;p__Proteobacteria;c__Alphaproteobacteria;o__Kordiimonadales;f__Kordiimonas;g__Kordiimonas;s__Kordiimonas_gwangyangensis	k__Bacteria;p__Proteobacteria;c__Alphaproteobacteria;o__Emcibacterales;f__Emcibacteraceae;g__Emcibacter;s__?		54.392	6.52309	1.02706	6189	13.698	5.81796	0.36	EBB Bigelow dock	170412	170412	Respiring cells (RSG-positive)	1meter	0.10985	0.18027	6.15523	0.013146	0.00216871	0.0796869	UBA4441	d__Bacteria;p__Proteobacteria;c__Alphaproteobacteria;o__Sphingomonadales;f__Emcibacteraceae;g__UBA4441;s__
AH-135-M16	1 cell	1.86525	218135	548342	47595	55.6012	19.73	604	0.332781	796.195	0	k__Bacteria;p__Proteobacteria;c__Alphaproteobacteria;o__Rhodobacterales;f__Rhodobacteraceae;g__Octadecabacter	no SSU regions found		114.46	10.5204	10.4673	8515	16.0218	19.924	0.53	EBB Bigelow dock	170412	170412	Respiring cells (RSG-positive)	1meter	0.10985	0.18027	12.7537	0.0473442	0.00783212	0.28619	Octadecabacter	d__Bacteria;p__Proteobacteria;c__Alphaproteobacteria;o__Rhodobacterales;f__Rhodobacteraceae;g__Octadecabacter;s__
AH-135-M18	1 cell	1.69419	3225825	1693115	144916	34.2075	73.08	1528	0.329843	992.858	0	k__Bacteria;p__Bacteroidetes;c__Flavobacteriia;o__Flavobacteriales;f__Flavobacteriaceae;g__Polaribacter	k__Bacteria;p__Bacteroidetes;c__Flavobacteriia;o__Flavobacteriales;f__Flavobacteriaceae;g__Polaribacter_2;s__?		99.7894	9.73788	4.61838	6507	1.0262	4.44704	0.34	EBB Bigelow dock	170412	170412	Respiring cells (RSG-positive)	1meter	0.10985	0.18027	11.1421	0.0346222	0.00573036	0.209184	Polaribacter	d__Bacteria;p__Bacteroidota;c__Bacteroidia;o__Flavobacteriales;f__Flavobacteriaceae;g__Polaribacter;s__
AH-135-M19	1 cell	1.89193	896797	867704	35116	38.5581	25.86	780	0.441026	938.004	0	k__Bacteria;p__Bacteroidetes;c__Sphingobacteriia;o__Sphingobacteriales;f__Sphingobacteriaceae	no SSUs were classified		45.8475	5.24698	1.02663	7372	8.546	6.57925	0.37	EBB Bigelow dock	170412	170412	Respiring cells (RSG-positive)	1meter	0.10985	0.18027	5.21662	0.0109557	0.00180479	0.0665042	UBA9320	d__Bacteria;p__Bacteroidota;c__Bacteroidia;o__NS11-12g;f__UBA9320;g__UBA9320;s__
AH-135-M20	1 cell	2.12771	665102	194003	28279	35.9933	7.55	173	0.433526	888.266	0	k__Bacteria;p__Bacteroidetes;c__Flavobacteriia;o__Flavobacteriales;f__Flavobacteriaceae;g__Ulvibacter;s__	no SSU regions found		194.756	19.44	10.553	8166	7.5116	5.76992	0.36	EBB Bigelow dock	170412	170412	Respiring cells (RSG-positive)	1meter	0.10985	0.18027	21.5742	0.262501	0.0427337	1.61247	HC6-5	d__Bacteria;p__Bacteroidota;c__Bacteroidia;o__Flavobacteriales;f__Flavobacteriaceae;g__HC6-5;s__
AH-135-M21	1 cell	1.56317	3863350	1920898	111097	52.3265	71.51	1731	0.305604	967.073	0	k__Bacteria;p__Proteobacteria;c__Gammaproteobacteria;o__;f__;g__;s__	k__Bacteria;p__Proteobacteria;c__Gammaproteobacteria;o__Oceanospirillales;f__Oceanospirillaceae;g__Pseudohongiella;s__?		86.22	6.83562	3.05482	7507	13.0167	9.50798	0.4	EBB Bigelow dock	170412	170412	Respiring cells (RSG-positive)	1meter	0.10985	0.18027	9.65153	0.0259209	0.00428926	0.156645	OM182	d__Bacteria;p__Proteobacteria;c__Gammaproteobacteria;o__Pseudomonadales;f__Pseudohongiellaceae;g__OM182;s__OM182 sp001438145
AH-135-M22	1 cell	1.9532	535802	1233228	87313	40.8015	48.13	1161	0.248062	923.313	0	k__Bacteria;p__Proteobacteria;c__Alphaproteobacteria;o__Rhodospirillales;f__Rhodospirillaceae;g__Nisaea;s__Nisaea_denitrificans	k__Bacteria;p__Proteobacteria;c__Alphaproteobacteria;o__Rhodospirillales;f__Rhodospirillaceae;g__OM75_clade;s__?		6.97831	1.81056	5.4814	8874	25.004	28.003	0.63	EBB Bigelow dock	170412	170412	Respiring cells (RSG-positive)	1meter	0.10985	0.18027	0.946837	0.00478137	0.000780074	0.0293068	UBA7326	d__Bacteria;p__Proteobacteria;c__Alphaproteobacteria;o__Thalassobaculales;f__Nisaeaceae;g__UBA7326;s__
AH-135-M23	1 cell	1.83032	6422268	452315	72145	34.778	25.63	464	0.221983	909.5	0	k__Bacteria;p__Proteobacteria;c__Gammaproteobacteria;o__;f__;g__;s__	no SSU regions found		37.4424	4.8827	5.25658	5591	3.54305	2.40866	0.31	EBB Bigelow dock	170412	170412	Respiring cells (RSG-positive)	1meter	0.10985	0.18027	4.29332	0.00915742	0.00150607	0.0556801	SCGC-AAA076-P13	d__Bacteria;p__Proteobacteria;c__Gammaproteobacteria;o__SAR86;f__D2472;g__SCGC-AAA076-P13;s__
AH-135-N02	1 cell	2.02626	725223	1309330	210848	37.6838	61.52	1297	0.239013	951.207	0	k__Bacteria;p__Proteobacteria;c__Gammaproteobacteria;o__;f__;g__;s__	k__Bacteria;p__Proteobacteria;c__Gammaproteobacteria;o__Oceanospirillales;f__SAR86_clade;g__?;s__?		21.5979	3.98813	1.0226	4077	6.66861	2.51804	0.32	EBB Bigelow dock	170412	170412	Respiring cells (RSG-positive)	1meter	0.10985	0.18027	2.5528	0.00653114	0.00107009	0.0398618	D2472	d__Bacteria;p__Proteobacteria;c__Gammaproteobacteria;o__SAR86;f__D2472;g__D2472;s__
AH-135-N03	1 cell	2.24703	75830	76603	16772	32.2651	12.07	78	0.564103	788.038	0	k__Bacteria;p__Bacteroidetes;c__Flavobacteriia;o__Flavobacteriales;f__Cryomorphaceae	no SSU regions found		65.9406	5.74806	10.0592	8156	21.0288	15.7008	0.48	EBB Bigelow dock	170412	170412	Respiring cells (RSG-positive)	1meter	0.10985	0.18027	7.42384	0.0168183	0.00277874	0.101792	Unclassified	Unclassified
AH-135-N04	1 cell	2.24857	832245	221712	38656	36.5474	5.17	223	0.197309	850.65	0	k__Bacteria;p__Proteobacteria;c__Alphaproteobacteria;o__Rhodobacterales;f__Rhodobacteraceae;f__;g__;s__	no SSU regions found		9.09497	1.0226	1.02432	7119	8.2047	4.57574	0.34	EBB Bigelow dock	170412	170412	Respiring cells (RSG-positive)	1meter	0.10985	0.18027	1.17935	0.0050022	0.000816642	0.0306401	Unclassified	Unclassified
AH-135-N05	1 cell	2.05887	804152	795723	37043	44.1386	8.62	749	0.281709	878.741	0	k__Bacteria;p__Proteobacteria;c__Gammaproteobacteria;o__Pseudomonadales;f__Pseudomonadaceae	no SSUs were classified		196.156	19.1822	20.9256	8174	9.78452	11.3499	0.43	EBB Bigelow dock	170412	170412	Respiring cells (RSG-positive)	1meter	0.10985	0.18027	21.7281	0.270465	0.044009	1.66218	ASP10-02a	d__Bacteria;p__Proteobacteria;c__Gammaproteobacteria;o__Pseudomonadales;f__Nitrincolaceae;g__ASP10-02a;s__ASP10-02a sp002335115
AH-135-N06	1 cell	2.09026	500881	566211	39079	30.3888	25.61	501	0.305389	985.473	0	k__Bacteria;p__Bacteroidetes;c__Flavobacteriia;o__Flavobacteriales;f__Flavobacteriaceae;unresolved	k__Bacteria;p__Bacteroidetes;c__Flavobacteriia;o__Flavobacteriales;f__Flavobacteriaceae;g__NS4_marine_group;s__?		101.33	8.9391	4.78084	5039	4.65814	2.6764	0.32	EBB Bigelow dock	170412	170412	Respiring cells (RSG-positive)	1meter	0.10985	0.18027	11.3114	0.0357794	0.00592179	0.216179	MAG-121220-bin8	d__Bacteria;p__Bacteroidota;c__Bacteroidia;o__Flavobacteriales;f__Flavobacteriaceae;g__MAG-121220-bin8;s__
AH-135-N07	1 cell	1.77077	4911918	1653395	191993	36.2751	95.77	1656	0.196256	920.875	0	k__Bacteria;p__Proteobacteria;c__Gammaproteobacteria;o__Thiotrichales;p__;c__;o__;f__;g__;s__	k__Bacteria;p__Proteobacteria;c__Gammaproteobacteria;o__Oceanospirillales;f__ZD0405;g__?;s__?		28.6277	5.40111	3.91978	6642	10.5738	2.89067	0.32	EBB Bigelow dock	170412	170412	Respiring cells (RSG-positive)	1meter	0.10985	0.18027	3.32503	0.00758776	0.00124543	0.0462282	Thioglobus	d__Bacteria;p__Proteobacteria;c__Gammaproteobacteria;o__PS1;f__Thioglobaceae;g__Thioglobus;s__
AH-135-N08	1 cell	1.88506	670277	1087458	110699	29.4347	66.7	1117	0.249776	904.546	0	k__Bacteria;p__Proteobacteria;c__Alphaproteobacteria;o__Rickettsiales;f__Pelagibacteraceae;g__Candidatus_Pelagibacter-like;g__Candidatus_Pelagibacter	no SSUs were classified		5.29216	1.02217	3.10983	4601	11.9205	3.34796	0.33	EBB Bigelow dock	170412	170412	Respiring cells (RSG-positive)	1meter	0.10985	0.18027	0.761614	0.00461245	0.00075211	0.0282867	Pelagibacter	d__Bacteria;p__Proteobacteria;c__Alphaproteobacteria;o__Pelagibacterales;f__Pelagibacteraceae;g__Pelagibacter;s__
AH-135-N09	1 cell	2.09732	804842	831150	47217	38.4624	38.12	730	0.312329	998.468	0	k__Bacteria;p__Bacteroidetes;c__Flavobacteriia;o__Flavobacteriales;f__Flavobacteriaceae;g__Cellulophaga;s__Cellulophaga_lytica	k__Bacteria;p__Bacteroidetes;c__Flavobacteriia;o__Flavobacteriales;f__Flavobacteriaceae;g__NS3a_marine_group;s__?		90.8092	7.61149	3.36873	5302	3.14013	3.91428	0.33	EBB Bigelow dock	170412	170412	Respiring cells (RSG-positive)	1meter	0.10985	0.18027	10.1557	0.028587	0.00473113	0.172732	MAG-120531	d__Bacteria;p__Bacteroidota;c__Bacteroidia;o__Flavobacteriales;f__Flavobacteriaceae;g__MAG-120531;s__MAG-120531 sp000173115
AH-135-N10	1 cell	2.20158	605708	790590	64133	29.9183	58.49	816	0.214461	891.577	0	k__Bacteria;p__Proteobacteria;c__Alphaproteobacteria;o__Rickettsiales;f__Pelagibacteraceae;g__Candidatus_Pelagibacter-like;g__Candidatus_Pelagibacter;s__Candidatus_Pelagibacter_ubique	k__Bacteria;p__Proteobacteria;c__Alphaproteobacteria;o__SAR11_clade;f__Surface_1;g__?;s__?		7.12998	1.49262	1.02562	1841	12.1984	1.6292	0.3	EBB Bigelow dock	170412	170412	Respiring cells (RSG-positive)	1meter	0.10985	0.18027	0.963498	0.00479686	0.000782639	0.0294004	Pelagibacter	d__Bacteria;p__Proteobacteria;c__Alphaproteobacteria;o__Pelagibacterales;f__Pelagibacteraceae;g__Pelagibacter;s__
AH-135-N11	1 cell	1.85175	1591774	1096570	96789	44.9402	55.64	984	0.410569	995.823	0	k__Bacteria;p__Bacteroidetes;c__Flavobacteriia;o__Flavobacteriales;f__Cryomorphaceae;g__Owenweeksia;s__Owenweeksia_hongkongensis	no SSUs were classified		68.1931	7.19541	7.9348	7686	11.949	8.81311	0.39	EBB Bigelow dock	170412	170412	Respiring cells (RSG-positive)	1meter	0.10985	0.18027	7.67128	0.0176461	0.00291622	0.106777	UBA10364	d__Bacteria;p__Bacteroidota;c__Bacteroidia;o__Flavobacteriales;f__Schleiferiaceae;g__UBA10364;s__UBA10364 sp003045825
AH-135-N13	1 cell	2.22178	607207	398050	126177	33.8779	10.34	408	0.355392	879.154	0	k__Bacteria;p__Proteobacteria;c__Gammaproteobacteria;o__Thiotrichales;f__Francisellaceae;g__Francisella	no SSU regions found		136.002	15.0188	10.2706	6349	3.90274	4.9525	0.35	EBB Bigelow dock	170412	170412	Respiring cells (RSG-positive)	1meter	0.10985	0.18027	15.1201	0.0749608	0.0123747	0.454081	MED-G78	d__Bacteria;p__Proteobacteria;c__Gammaproteobacteria;o__SAR86;f__D2472;g__MED-G78;s__
AH-135-N14	1 cell	1.91676	260452	584445	51703	51.8649	10.34	601	0.356073	832.506	0	k__Bacteria;p__Proteobacteria;c__Alphaproteobacteria;o__Rhodobacterales;f__Rhodobacteraceae;g__Roseobacter;s__Roseobacter_RCA_cluster	no SSU regions found		237.705	23.9482	12.9401	8097	17.5125	17.8705	0.51	EBB Bigelow dock	170412	170412	Respiring cells (RSG-positive)	1meter	0.10985	0.18027	26.2921	0.656159	0.104945	4.10257	Planktomarina	d__Bacteria;p__Proteobacteria;c__Alphaproteobacteria;o__Rhodobacterales;f__Rhodobacteraceae;g__Planktomarina;s__Planktomarina temperata
AH-135-N15	1 cell	2.47117	484139	115940	41276	33.8218	3.45	114	0.210526	920.579	0	k__Bacteria;p__Proteobacteria;unresolved	no SSU regions found		11.8603	1.65296	2.9506	2472	5.26693	2.62795	0.32	EBB Bigelow dock	170412	170412	Respiring cells (RSG-positive)	1meter	0.10985	0.18027	1.48313	0.00530615	0.000866994	0.0324746	Unclassified	Unclassified
AH-135-N17	1 cell	1.65574	4556789	1408146	186993	37.6331	62.95	1421	0.247713	937.605	0	k__Bacteria;p__Proteobacteria;c__Gammaproteobacteria;o__;f__;g__;s__	no SSUs were classified		25.9346	2.80266	3.46086	6135	13.1362	3.91208	0.33	EBB Bigelow dock	170412	170412	Respiring cells (RSG-positive)	1meter	0.10985	0.18027	3.02918	0.00716413	0.00117512	0.0436762	D2472	d__Bacteria;p__Proteobacteria;c__Gammaproteobacteria;o__SAR86;f__D2472;g__D2472;s__
AH-135-N19	1 cell	2.24378	531997	213338	10730	36.5092	4.31	197	0.304569	843.964	0	k__Bacteria;p__Proteobacteria;c__Alphaproteobacteria;o__Rhodobacterales;f__Rhodobacteraceae;f__;g__;s__	no SSU regions found		148.113	18.9837	7.94038	6630	9.24446	7.45271	0.38	EBB Bigelow dock	170412	170412	Respiring cells (RSG-positive)	1meter	0.10985	0.18027	16.4505	0.0970581	0.0159923	0.589051	Unclassified	Unclassified
AH-135-N20	1 cell	1.69959	1363110	351304	66413	44.2187	8.62	283	0.367491	1014.87	0	k__Bacteria;p__Verrucomicrobia;c__Opitutae;o__Opitutales;f__Opitutaceae	no SSU regions found		23.7237	1.14976	2.67264	8404	9.51199	16.0534	0.48	EBB Bigelow dock	170412	170412	Respiring cells (RSG-positive)	1meter	0.10985	0.18027	2.78632	0.00683412	0.00112036	0.0416877	Unclassified	Unclassified
AH-135-N22	1 cell	1.94977	724615	633570	38234	33.5333	24.48	567	0.343915	945.894	0	k__Bacteria;p__Bacteroidetes;c__Flavobacteriia;o__Flavobacteriales;f__Flavobacteriaceae;g__Kordia;s__Kordia_algicida	k__Bacteria;p__Bacteroidetes;c__Flavobacteriia;o__Flavobacteriales;f__Flavobacteriaceae;g__NS5_marine_group;s__?		61.5006	8.3138	6.20475	5399	7.84168	3.40299	0.33	EBB Bigelow dock	170412	170412	Respiring cells (RSG-positive)	1meter	0.10985	0.18027	6.93611	0.0152985	0.00252631	0.0926427	MS024-2A	d__Bacteria;p__Bacteroidota;c__Bacteroidia;o__Flavobacteriales;f__Flavobacteriaceae;g__MS024-2A;s__
AH-135-N23	1 cell	1.78734	7345929	865860	79107	36.6907	21.55	836	0.217703	916.727	0	k__Bacteria;p__Proteobacteria;c__Alphaproteobacteria;o__Rhodobacterales;f__Rhodobacteraceae;f__;g__;s__	no SSU regions found		114.879	9.88264	2.04115	7062	15.1247	9.11416	0.4	EBB Bigelow dock	170412	170412	Respiring cells (RSG-positive)	1meter	0.10985	0.18027	12.7998	0.04777	0.00790235	0.288771	Amylibacter	d__Bacteria;p__Proteobacteria;c__Alphaproteobacteria;o__Rhodobacterales;f__Rhodobacteraceae;g__Amylibacter;s__
AH-135-O02	1 cell	1.83464	3062244	1178822	56968	49.7826	41.67	1023	0.465298	1006.83	0	k__Bacteria;p__Bacteroidetes;c__Flavobacteriia;o__Flavobacteriales;f__Cryomorphaceae	k__Bacteria;p__Bacteroidetes;c__Flavobacteriia;o__Flavobacteriales;f__NS9_marine_group;g__?;s__?		137.501	13.1288	1.80294	8539	12.0012	23.1767	0.57	EBB Bigelow dock	170412	170412	Respiring cells (RSG-positive)	1meter	0.10985	0.18027	15.2847	0.0773955	0.012774	0.468926	UA16	d__Bacteria;p__Bacteroidota;c__Bacteroidia;o__Flavobacteriales;f__UA16;g__UA16;s__UA16 sp002390615
AH-135-O03	1 cell	1.86843	326696	572293	65295	29.4721	26.59	602	0.290698	851.399	0	k__Bacteria;p__Proteobacteria;c__Alphaproteobacteria;o__Rickettsiales;f__Pelagibacteraceae;g__Candidatus_Pelagibacter;s__Candidatus_Pelagibacter_ubique	no SSU regions found		2.88134	1.02217	3.18189	4268	8.35715	2.20302	0.31	EBB Bigelow dock	170412	170412	Respiring cells (RSG-positive)	1meter	0.10985	0.18027	0.496785	0.00438125	0.000713848	0.0268899	Pelagibacter	d__Bacteria;p__Proteobacteria;c__Alphaproteobacteria;o__Pelagibacterales;f__Pelagibacteraceae;g__Pelagibacter;s__
AH-135-O04	1 cell	1.85135	3278685	1201978	149398	29.5953	87.99	1270	0.225197	880.152	0	k__Bacteria;p__Proteobacteria;c__Alphaproteobacteria;o__Rickettsiales;f__Pelagibacteraceae;g__Candidatus_Pelagibacter;s__Candidatus_Pelagibacter_ubique;unresolved	k__Bacteria;p__Proteobacteria;c__Alphaproteobacteria;o__SAR11_clade;f__Surface_1;g__?;s__?		4.52458	1.02245	6.17691	1226	8.35363	1.42138	0.3	EBB Bigelow dock	170412	170412	Respiring cells (RSG-positive)	1meter	0.10985	0.18027	0.677296	0.00453754	0.000739712	0.0278342	Pelagibacter	d__Bacteria;p__Proteobacteria;c__Alphaproteobacteria;o__Pelagibacterales;f__Pelagibacteraceae;g__Pelagibacter;s__
AH-135-O05	1 cell	1.73962	4882256	1394242	157251	37.8913	73.71	1372	0.227405	961.609	0	k__Bacteria;p__Proteobacteria;c__Gammaproteobacteria;o__Thiotrichales;f__Francisellaceae;g__Francisella	no SSUs were classified		24.1849	2.8858	1.02706	1722	1.34368	1.7039	0.31	EBB Bigelow dock	170412	170412	Respiring cells (RSG-positive)	1meter	0.10985	0.18027	2.83699	0.00690169	0.00113157	0.0420949	D2472	d__Bacteria;p__Proteobacteria;c__Gammaproteobacteria;o__SAR86;f__D2472;g__D2472;s__
AH-135-O06	1 cell	1.8108	3405695	1907517	68916	50.0653	55.6	1937	0.350026	832.487	0	k__Bacteria;p__Proteobacteria;c__Alphaproteobacteria;o__Rhodobacterales;f__Rhodobacteraceae;g__;s__	k__Bacteria;p__Proteobacteria;c__Alphaproteobacteria;o__Rhodobacterales;f__Rhodobacteraceae;g__Sulfitobacter;s__?		268.054	26.1358	14.8613	9090	25.1662	26.4983	0.62	EBB Bigelow dock	170412	170412	Respiring cells (RSG-positive)	1meter	0.10985	0.18027	29.626	1.25363	0.197278	7.96634	Ascidiaceihabitans	d__Bacteria;p__Proteobacteria;c__Alphaproteobacteria;o__Rhodobacterales;f__Rhodobacteraceae;g__Ascidiaceihabitans;s__
AH-135-O07	1 cell	1.72971	3256855	3209800	95554	48.3472	72.48	2903	0.296245	936.526	0	k__Bacteria;p__Proteobacteria;c__Gammaproteobacteria;o__;f__;g__;s__	k__Bacteria;p__Proteobacteria;c__Gammaproteobacteria;o__Oceanospirillales;f__OM182_clade;g__?;s__?		56.822	5.0346	6.13625	8146	4.87789	12.1779	0.44	EBB Bigelow dock	170412	170412	Respiring cells (RSG-positive)	1meter	0.10985	0.18027	6.42217	0.0138454	0.00228492	0.0838964	UBA4582	d__Bacteria;p__Proteobacteria;c__Gammaproteobacteria;o__Pseudomonadales;f__HTCC2089;g__UBA4582;s__
AH-135-O08	1 cell	2.02133	507639	1338954	93541	48.3152	46.32	1258	0.27027	905.601	0	k__Bacteria;p__Proteobacteria;c__Gammaproteobacteria;o__;f__;g__;s__	k__Bacteria;p__Proteobacteria;c__Gammaproteobacteria;o__Cellvibrionales;f__Porticoccaceae;g__SAR92_clade;s__?		5.87382	1.02188	1.0262	6185	5.59739	4.14295	0.34	EBB Bigelow dock	170412	170412	Respiring cells (RSG-positive)	1meter	0.10985	0.18027	0.82551	0.00467004	0.000761642	0.0286345	HTCC2207	d__Bacteria;p__Proteobacteria;c__Gammaproteobacteria;o__Pseudomonadales;f__Porticoccaceae;g__HTCC2207;s__
AH-135-O09	1 cell	1.86672	481470	577540	85028	29.3486	38.15	600	0.205	883.69	0	k__Bacteria;p__Proteobacteria;c__Alphaproteobacteria;o__Rickettsiales;f__Pelagibacteraceae;g__Candidatus_Pelagibacter;s__Candidatus_Pelagibacter_ubique	no SSU regions found		3.7569	1.02188	1.02533	2614	8.422	1.74314	0.31	EBB Bigelow dock	170412	170412	Respiring cells (RSG-positive)	1meter	0.10985	0.18027	0.592965	0.00446384	0.000727515	0.027389	AG-414-E02	d__Bacteria;p__Proteobacteria;c__Alphaproteobacteria;o__Pelagibacterales;f__Pelagibacteraceae;g__AG-414-E02;s__
AH-135-O11	1 cell	2.37785	483236	50236	33544	33.888	0	62	0.887097	773.29	0	NA;unresolved	no SSU regions found		322.874	60.8045	65.1667	15349	662.844	2409.67	30.41	EBB Bigelow dock	170412	170412	Respiring cells (RSG-positive)	1meter	0.10985	0.18027	35.648	4.03669	0.612287	26.6131	Unclassified	Unclassified
AH-135-O13	1 cell	3.02657	502599	21629	4620	46.4839	0	22	0.363636	758.273	0	NA;unresolved	no SSU regions found		3.56703	1.02274	1.02404	6436	6.70998	3.968	0.33	EBB Bigelow dock	170412	170412	Respiring cells (RSG-positive)	1meter	0.10985	0.18027	0.572109	0.0044458	0.000724529	0.02728	Unclassified	Unclassified
AH-135-O14	1 cell	2.2695	531491	40776	7688	34.5865	4.17	33	0.363636	855.364	0	NA;unresolved	no SSU regions found		130.92	14.6787	5.33547	7033	4.88681	5.51773	0.35	EBB Bigelow dock	170412	170412	Respiring cells (RSG-positive)	1meter	0.10985	0.18027	14.5618	0.0672591	0.0111104	0.407166	Unclassified	Unclassified
AH-135-O16	1 cell	1.98272	158300	346790	19006	49.6721	19.98	335	0.274627	823.176	0	k__Bacteria;p__Proteobacteria;c__Alphaproteobacteria;o__Rhodospirillales;f__Rhodospirillaceae;o__Candidatus_Puniceispirillum;f__Candidatus_Puniceispirillum;g__Candidatus_Puniceispirillum;s__Candidatus_Puniceispirillum_marinum	k__Bacteria;p__Proteobacteria;c__Alphaproteobacteria;o__Rickettsiales;f__SAR116_clade;g__?;s__?		2.61469	1.02174	1.02648	7335	11.6211	7.62755	0.38	EBB Bigelow dock	170412	170412	Respiring cells (RSG-positive)	1meter	0.10985	0.18027	0.467493	0.0043564	0.000709736	0.0267398	Puniceispirillum	d__Bacteria;p__Proteobacteria;c__Alphaproteobacteria;o__Puniceispirillales;f__Puniceispirillaceae;g__Puniceispirillum;s__Puniceispirillum sp002378605
AH-135-O17	1 cell	1.67614	5114976	1266201	443640	34.0428	64.26	1291	0.254067	928.719	0	k__Bacteria;p__Proteobacteria;c__Gammaproteobacteria;o__;f__;g__;s__	no SSUs were classified		53.078	4.97412	1.0249	7303	2.71848	3.97973	0.33	EBB Bigelow dock	170412	170412	Respiring cells (RSG-positive)	1meter	0.10985	0.18027	6.01089	0.0127827	0.00210835	0.0775001	SCGC-AAA076-P13	d__Bacteria;p__Proteobacteria;c__Gammaproteobacteria;o__SAR86;f__D2472;g__SCGC-AAA076-P13;s__
AH-135-O18	1 cell	1.87756	486317	712911	111851	34.178	37.07	698	0.287966	940.553	0	k__Bacteria;p__Proteobacteria;c__Gammaproteobacteria;o__Thiotrichales;f__Francisellaceae;g__Francisella	no SSU regions found		19.3963	1.28459	4.33779	5132	2.84713	2.32517	0.31	EBB Bigelow dock	170412	170412	Respiring cells (RSG-positive)	1meter	0.10985	0.18027	2.31096	0.00623151	0.00102039	0.0380557	MED-G78	d__Bacteria;p__Proteobacteria;c__Gammaproteobacteria;o__SAR86;f__D2472;g__MED-G78;s__
AH-135-P01	1 cell	1.87758	781171	621650	54759	36.1182	18.97	628	0.264331	870.213	0	k__Bacteria;p__Proteobacteria;c__Zetaproteobacteria;o__Mariprofundales;f__Mariprofundaceae;g__Mariprofundus;s__Mariprofundus_ferrooxydans	no SSU regions found		83.0096	6.9509	1.02432	8010	3.98925	8.44808	0.39	EBB Bigelow dock	170412	170412	Respiring cells (RSG-positive)	1meter	0.10985	0.18027	9.29888	0.0242053	0.00400478	0.146299	SCGC-AAA076-P13	d__Bacteria;p__Proteobacteria;c__Gammaproteobacteria;o__SAR86;f__D2472;g__SCGC-AAA076-P13;s__
AH-135-P02	1 cell	1.69458	3007357	1359053	475750	34.8639	71.27	1391	0.255212	926.101	0	k__Bacteria;p__Proteobacteria;c__Gammaproteobacteria;o__;f__;g__;s__	k__Bacteria;p__Proteobacteria;c__Gammaproteobacteria;o__Oceanospirillales;f__SAR86_clade;g__?;s__?		35.3509	5.14186	1.02504	4566	5.04239	2.6191	0.32	EBB Bigelow dock	170412	170412	Respiring cells (RSG-positive)	1meter	0.10985	0.18027	4.06357	0.00875785	0.00143971	0.0532745	SCGC-AAA076-P13	d__Bacteria;p__Proteobacteria;c__Gammaproteobacteria;o__SAR86;f__D2472;g__SCGC-AAA076-P13;s__
AH-135-P03	1 cell	2.11207	563647	114440	23165	45.1494	4.17	108	0.342593	937.639	0	NA;unresolved	no SSU regions found		60.3872	5.74725	4.07138	11739	234.816	84.457	1.34	EBB Bigelow dock	170412	170412	Respiring cells (RSG-positive)	1meter	0.10985	0.18027	6.8138	0.0149394	0.00246666	0.0904813	Unclassified	Unclassified
AH-135-P04	1 cell	2.2385	599379	708362	51617	37.8823	27.59	641	0.414977	937.743	0	k__Bacteria;p__Bacteroidetes;c__Flavobacteriia;o__Flavobacteriales;f__Cryomorphaceae;g__Fluviicola;s__Fluviicola_taffensis	k__Bacteria;p__Bacteroidetes;c__Flavobacteriia;o__Flavobacteriales;f__Crocinitomicaceae;g__?;s__?		82.5675	8.90525	10.4512	9084	43.25	33.9153	0.71	EBB Bigelow dock	170412	170412	Respiring cells (RSG-positive)	1meter	0.10985	0.18027	9.25031	0.023978	0.0039671	0.144929	UBA2040	d__Bacteria;p__Bacteroidota;c__Bacteroidia;o__Flavobacteriales;f__Crocinitomicaceae;g__UBA2040;s__
AH-135-P05	1 cell	1.81239	1113625	1170660	66308	33.3848	25	991	0.459132	1010.15	0	k__Bacteria;p__Bacteroidetes;unresolved	no SSUs were classified		192.227	22.1855	10.3824	9044	10.2116	32.5517	0.69	EBB Bigelow dock	170412	170412	Respiring cells (RSG-positive)	1meter	0.10985	0.18027	21.2964	0.248716	0.0405238	1.5265	GCA-002722245	d__Bacteria;p__Bacteroidota;c__Bacteroidia;o__Flavobacteriales;f__GCA-002722245;g__GCA-002722245;s__
AH-135-P06	1 cell	1.68872	3566015	1937895	94489	53.2085	55.53	1881	0.313131	882.416	0	k__Bacteria;p__Proteobacteria;c__Alphaproteobacteria;o__Rhodobacterales;f__Rhodobacteraceae;g__Roseobacter;s__Roseobacter_RCA_cluster	k__Bacteria;p__Proteobacteria;c__Alphaproteobacteria;o__Rhodobacterales;f__Rhodobacteraceae;g__Planktomarina;s__?		321.38	34.8478	18.5851	8144	4.78891	16.7517	0.49	EBB Bigelow dock	170412	170412	Respiring cells (RSG-positive)	1meter	0.10985	0.18027	35.4839	3.91009	0.593752	25.7494	Planktomarina	d__Bacteria;p__Proteobacteria;c__Alphaproteobacteria;o__Rhodobacterales;f__Rhodobacteraceae;g__Planktomarina;s__Planktomarina temperata
AH-135-P07	1 cell	1.69768	5264119	1466363	174688	37.3756	60.96	1363	0.176082	975.933	0	k__Bacteria;p__Proteobacteria;c__Alphaproteobacteria;o__Rhodobacterales;f__Rhodobacteraceae;f__;g__;s__	k__Bacteria;p__Proteobacteria;c__Alphaproteobacteria;o__Rhodobacterales;f__Rhodobacteraceae;g__?;s__?		44.5142	5.40035	5.5668	8363	13.7927	12.7937	0.44	EBB Bigelow dock	170412	170412	Respiring cells (RSG-positive)	1meter	0.10985	0.18027	5.07015	0.0106484	0.00175376	0.0646551	GCA-002712045	d__Bacteria;p__Proteobacteria;c__Alphaproteobacteria;o__Rhodobacterales;f__Rhodobacteraceae;g__GCA-002712045;s__
AH-135-P08	1 cell	1.88534	796656	951643	54434	35.8335	22.41	816	0.346814	1027.38	0	k__Bacteria;p__Bacteroidetes;c__Flavobacteriia;o__Flavobacteriales;f__Flavobacteriaceae;g__;s__	k__Bacteria;p__Bacteroidetes;c__Flavobacteriia;o__Flavobacteriales;f__Flavobacteriaceae;g__Formosa;s__?		127.076	13.6749	7.13399	6258	7.04432	4.13248	0.34	EBB Bigelow dock	170412	170412	Respiring cells (RSG-positive)	1meter	0.10985	0.18027	14.1396	0.0619648	0.0102402	0.374956	Hel1-33-131	d__Bacteria;p__Bacteroidota;c__Bacteroidia;o__Flavobacteriales;f__Flavobacteriaceae;g__Hel1-33-131;s__
AH-135-P09	1 cell	2.17826	596024	611887	36232	36.454	20.83	594	0.198653	898.03	0	NA;unresolved	no SSU regions found		109.519	10.2044	13.3897	7195	6.28197	7.00188	0.37	EBB Bigelow dock	170412	170412	Respiring cells (RSG-positive)	1meter	0.10985	0.18027	12.2109	0.042608	0.00705037	0.257496	Amylibacter	d__Bacteria;p__Proteobacteria;c__Alphaproteobacteria;o__Rhodobacterales;f__Rhodobacteraceae;g__Amylibacter;s__
AH-135-P10	1 cell	1.78317	3637998	1206442	91095	50.1338	38.41	1100	0.231818	945.825	0	k__Bacteria;p__Proteobacteria;c__Gammaproteobacteria;o__;f__;g__;s__	k__Bacteria;p__Proteobacteria;c__Gammaproteobacteria;o__Cellvibrionales;f__Porticoccaceae;g__SAR92_clade;s__?		9.96633	1.21028	1.02576	6070	8.23936	4.20336	0.34	EBB Bigelow dock	170412	170412	Respiring cells (RSG-positive)	1meter	0.10985	0.18027	1.27507	0.00509605	0.000832186	0.0312066	HTCC2207	d__Bacteria;p__Proteobacteria;c__Gammaproteobacteria;o__Pseudomonadales;f__Porticoccaceae;g__HTCC2207;s__
AH-135-P11	1 cell	1.81512	2261917	823629	24820	55.4161	3.15	824	0.854369	766.909	0	k__Archaea (root);k__Archaea	no SSU regions found		291.761	30.0796	573.354	13058	76.2863	921.203	11.8	EBB Bigelow dock	170412	170412	Respiring cells (RSG-positive)	1meter	0.10985	0.18027	32.2302	2.07869	0.322325	13.4056	Unclassified	Unclassified
AH-135-P13	1 cell	1.93538	261461	677884	50649	53.0476	13.79	680	0.319118	849.884	0	k__Bacteria;p__Proteobacteria;c__Alphaproteobacteria;o__Rhodobacterales;f__Rhodobacteraceae;g__Roseobacter;s__Roseobacter_RCA_cluster	no SSU regions found		324.193	32.6158	16.4785	8085	6.63683	15.2635	0.47	EBB Bigelow dock	170412	170412	Respiring cells (RSG-positive)	1meter	0.10985	0.18027	35.7928	4.1518	0.629118	27.3994	Planktomarina	d__Bacteria;p__Proteobacteria;c__Alphaproteobacteria;o__Rhodobacterales;f__Rhodobacteraceae;g__Planktomarina;s__Planktomarina temperata
AH-135-P14	1 cell	2.01652	784693	241283	77577	37.3711	0	334	0.820359	670.066	0	NA;unresolved	no SSU regions found		209.051	20.5064	10.0733	7501	8.01663	10.5456	0.42	EBB Bigelow dock	170412	170412	Respiring cells (RSG-positive)	1meter	0.10985	0.18027	23.1445	0.356091	0.057669	2.19876	Unclassified	Unclassified
AH-135-P15	1 cell	1.61167	2182204	1997863	172234	33.4071	81.73	1757	0.365396	1030.61	0	k__Bacteria;p__Bacteroidetes;c__Flavobacteriia;o__Flavobacteriales;f__Flavobacteriaceae;unresolved	k__Bacteria;p__Bacteroidetes;c__Flavobacteriia;o__Flavobacteriales;f__Flavobacteriaceae;g__NS5_marine_group;s__?		63.933	6.22134	1.02519	7544	9.50798	5.75696	0.36	EBB Bigelow dock	170412	170412	Respiring cells (RSG-positive)	1meter	0.10985	0.18027	7.20331	0.0161132	0.00266164	0.0975475	MS024-2A	d__Bacteria;p__Bacteroidota;c__Bacteroidia;o__Flavobacteriales;f__Flavobacteriaceae;g__MS024-2A;s__
AH-135-P16	1 cell	2.04361	430320	622230	51067	29.9073	41.68	666	0.222222	849.973	0	k__Bacteria;p__Proteobacteria;c__Alphaproteobacteria;o__Rickettsiales;f__Pelagibacteraceae;g__Candidatus_Pelagibacter;s__Candidatus_Pelagibacter_ubique	no SSU regions found		2.76044	1.02174	1.02418	732	3.97191	1.12136	0.3	EBB Bigelow dock	170412	170412	Respiring cells (RSG-positive)	1meter	0.10985	0.18027	0.483505	0.00436996	0.000711981	0.0268218	Pelagibacter_A	d__Bacteria;p__Proteobacteria;c__Alphaproteobacteria;o__Pelagibacterales;f__Pelagibacteraceae;g__Pelagibacter_A;s__
AH-135-P17	1 cell	1.78751	3696759	260665	37200	36.8765	10.34	253	0.173913	891.636	0	k__Bacteria;p__Proteobacteria;c__Alphaproteobacteria;o__Rhodobacterales;f__Rhodobacteraceae;f__;g__;s__	no SSU regions found		167	20.1408	14.9178	7756	3.89726	7.41094	0.38	EBB Bigelow dock	170412	170412	Respiring cells (RSG-positive)	1meter	0.10985	0.18027	18.5253	0.145213	0.0238319	0.884821	Amylibacter	d__Bacteria;p__Proteobacteria;c__Alphaproteobacteria;o__Rhodobacterales;f__Rhodobacteraceae;g__Amylibacter;s__Amylibacter sp000153745
AH-135-P18	1 cell	1.61135	3238204	1665721	122536	37.2912	46.42	1445	0.443599	1034.9	0	k__Bacteria;p__Bacteroidetes;c__Flavobacteriia;o__Flavobacteriales;f__Cryomorphaceae	k__Bacteria;p__Bacteroidetes;c__Flavobacteriia;o__Flavobacteriales;f__Cryomorphaceae;g__?;s__?		92.8873	10.9966	1.91795	7847	1.51014	10.2952	0.41	EBB Bigelow dock	170412	170412	Respiring cells (RSG-positive)	1meter	0.10985	0.18027	10.3839	0.0298823	0.0049457	0.180551	UBA6770	d__Bacteria;p__Bacteroidota;c__Bacteroidia;o__Flavobacteriales;f__Salibacteraceae;g__UBA6770;s__UBA6770 sp002707155
AH-135-P19	1 cell	1.81376	3473469	1502531	117951	53.7421	48.83	1499	0.278853	879.311	0	k__Bacteria;p__Proteobacteria;c__Alphaproteobacteria;o__Rhodobacterales;f__Rhodobacteraceae;g__Roseobacter;s__Roseobacter_RCA_cluster	k__Bacteria;p__Proteobacteria;c__Alphaproteobacteria;o__Rhodobacterales;f__Rhodobacteraceae;g__Planktomarina;s__?		239.045	32.5334	5.0509	8339	18.7478	15.2228	0.47	EBB Bigelow dock	170412	170412	Respiring cells (RSG-positive)	1meter	0.10985	0.18027	26.4393	0.675185	0.107918	4.22428	Planktomarina	d__Bacteria;p__Proteobacteria;c__Alphaproteobacteria;o__Rhodobacterales;f__Rhodobacteraceae;g__Planktomarina;s__Planktomarina temperata
AH-135-P21	1 cell	1.85321	3079418	370326	15310	43.7055	10.04	347	0.455331	821.294	0	k__Bacteria;p__Bacteroidetes;c__Flavobacteriia;o__Flavobacteriales;unresolved	no SSU regions found		52.5362	4.75538	7.17018	7823	16.511	15.8249	0.48	EBB Bigelow dock	170412	170412	Respiring cells (RSG-positive)	1meter	0.10985	0.18027	5.95138	0.0126358	0.00208394	0.0766162	SHAN690	d__Bacteria;p__Bacteroidota;c__Bacteroidia;o__Flavobacteriales;f__Salibacteraceae;g__SHAN690;s__SHAN690 sp002336485
AH-135-P22	1 cell	2.08912	577284	566277	49015	30.2924	40.57	586	0.262799	872.471	0	k__Bacteria;p__Proteobacteria;c__Alphaproteobacteria;o__Rickettsiales;f__Pelagibacteraceae;g__Candidatus_Pelagibacter;s__Candidatus_Pelagibacter_ubique;unresolved	k__Bacteria;p__Proteobacteria;c__Alphaproteobacteria;o__SAR11_clade;f__Surface_1;g__?;s__?		4.16982	1.02202	1.02476	4150	10.6949	2.03314	0.31	EBB Bigelow dock	170412	170412	Respiring cells (RSG-positive)	1meter	0.10985	0.18027	0.638325	0.00450334	0.00073405	0.0276276	Pelagibacter	d__Bacteria;p__Proteobacteria;c__Alphaproteobacteria;o__Pelagibacterales;f__Pelagibacteraceae;g__Pelagibacter;s__
AH-141-A01	1 cell	1.65735	71287	34375	32312	42.944	4.17	31	0.354839	1056.84	0	NA;unresolved	no SSU regions found		411.857	40.8858	24.9234	7568	7.3891	6.64896	0.5	EBB Bigelow dock	170412	170412	All prokaryotes (SYTO-9-positive)	1meter	0.10985	0.18027	45.4227				Unclassified	Unclassified
AH-141-A03	1 cell	1.47823	80569	459751	47612	40.9217	27.92	459	0.492375	807.935	0	k__Bacteria;p__Firmicutes;c__Clostridia;o__Thermoanaerobacterales;f__Thermodesulfobiaceae;g__Coprothermobacter	k__Bacteria;p__Ca._Parcubacteria;c__?;o__?;f__?;g__?;s__?		67.3738	8.31147	1.05101	719	5.09224	1.14879	0.25	EBB Bigelow dock	170412	170412	All prokaryotes (SYTO-9-positive)	1meter	0.10985	0.18027	7.58128				OLB19	d__Bacteria;p__Patescibacteria;c__Paceibacteria;o__UBA9983;f__UBA2163;g__OLB19;s__
AH-141-A04	1 cell	1.57923	82239	344017	39390	36.6688	8.33	279	0.383513	1018.7	0	NA;unresolved	no SSUs were classified		636.282	85.4239	95.1734	10856	194.018	214.286	1.99	EBB Bigelow dock	170412	170412	All prokaryotes (SYTO-9-positive)	1meter	0.10985	0.18027	70.0759				Unclassified	Unclassified
AH-141-A06	1 cell	1.63513	468879	1107510	127964	36.8408	34.8	954	0.379455	988.516	0	k__Bacteria;p__Bacteroidetes;c__Flavobacteriia;o__Flavobacteriales;f__Flavobacteriaceae;g__Aequorivita	no SSU regions found		378.126	32.929	26.8809	7417	14.0509	8.13352	0.55	EBB Bigelow dock	170412	170412	All prokaryotes (SYTO-9-positive)	1meter	0.10985	0.18027	41.7174				HC6-5	d__Bacteria;p__Bacteroidota;c__Bacteroidia;o__Flavobacteriales;f__Flavobacteriaceae;g__HC6-5;s__
AH-141-A07	1 cell	1.76702	342702	694900	104437	30.1878	52.83	740	0.204054	867.342	0	k__Bacteria;p__Proteobacteria;c__Alphaproteobacteria;o__Rickettsiales;f__Pelagibacteraceae;g__Candidatus_Pelagibacter;s__Candidatus_Pelagibacter_ubique;unresolved	no SSUs were classified		97.2967	14.9851	6.76205	1351	12.2121	1.64138	0.29	EBB Bigelow dock	170412	170412	All prokaryotes (SYTO-9-positive)	1meter	0.10985	0.18027	10.8683				Pelagibacter	d__Bacteria;p__Proteobacteria;c__Alphaproteobacteria;o__Pelagibacterales;f__Pelagibacteraceae;g__Pelagibacter;s__
AH-141-A08	1 cell	1.69793	431701	1280748	93584	33.5756	38.79	1092	0.385531	996.505	0	k__Bacteria;p__Bacteroidetes;c__Flavobacteriia;o__Flavobacteriales;f__Flavobacteriaceae;g__Gaetbulibacter;s__Gaetbulibacter_saemankumensis	no SSU regions found		831.497	152.807	435.734	13208	1353.73	660.148	3.11	EBB Bigelow dock	170412	170412	All prokaryotes (SYTO-9-positive)	1meter	0.10985	0.18027	91.5202				Algibacter_B	d__Bacteria;p__Bacteroidota;c__Bacteroidia;o__Flavobacteriales;f__Flavobacteriaceae;g__Algibacter_B;s__
AH-141-A09	1 cell	1.85096	471054	788582	33474	37.9285	18.97	734	0.482289	898.093	0	k__Bacteria;p__Bacteroidetes;c__Flavobacteriia;o__Flavobacteriales;f__Cryomorphaceae;g__Fluviicola;s__Fluviicola_taffensis	k__Bacteria;p__Bacteroidetes;c__Flavobacteriia;o__Flavobacteriales;f__Crocinitomicaceae;g__Fluviicola;s__?		422.646	43.5917	22.9305	8224	31.2429	11.5009	0.63	EBB Bigelow dock	170412	170412	All prokaryotes (SYTO-9-positive)	1meter	0.10985	0.18027	46.6079				UBA4466	d__Bacteria;p__Bacteroidota;c__Bacteroidia;o__Flavobacteriales;f__Crocinitomicaceae;g__UBA4466;s__
AH-141-A10	1 cell	1.91995	440471	428909	58588	36.6903	18.73	390	0.382051	953.246	0	k__Bacteria;p__Bacteroidetes;c__Flavobacteriia;o__Flavobacteriales;f__Flavobacteriaceae;g__Ulvibacter;s__	no SSU regions found		257.204	28.0818	15.0802	6016	3.64559	3.47402	0.39	EBB Bigelow dock	170412	170412	All prokaryotes (SYTO-9-positive)	1meter	0.10985	0.18027	28.4342				HC6-5	d__Bacteria;p__Bacteroidota;c__Bacteroidia;o__Flavobacteriales;f__Flavobacteriaceae;g__HC6-5;s__
AH-141-A11	1 cell	2.49784	337690	73960	27640	47.523	0	113	0.911504	556.575	0	NA;unresolved	no SSU regions found		249.128	88.2303	358.311	14508	829.863	3023.21	5.69	EBB Bigelow dock	170412	170412	All prokaryotes (SYTO-9-positive)	1meter	0.10985	0.18027	27.547				Unclassified	Unclassified
AH-141-A13	1 cell	1.72891	447230	1516809	70984	53.1988	46.91	1497	0.328657	881.098	0	k__Bacteria;p__Proteobacteria;c__Alphaproteobacteria;o__Rhodobacterales;f__Rhodobacteraceae;g__Roseobacter;s__Roseobacter_RCA_cluster	k__Bacteria;p__Proteobacteria;c__Alphaproteobacteria;o__Rhodobacterales;f__Rhodobacteraceae;g__Planktomarina;s__?		446.458	59.9391	41.6396	8344	14.6149	18.1642	0.75	EBB Bigelow dock	170412	170412	All prokaryotes (SYTO-9-positive)	1meter	0.10985	0.18027	49.2236				Planktomarina	d__Bacteria;p__Proteobacteria;c__Alphaproteobacteria;o__Rhodobacterales;f__Rhodobacteraceae;g__Planktomarina;s__Planktomarina temperata
AH-141-A14	1 cell	1.77279	476901	308780	173720	37.7181	8.65	288	0.423611	924.188	0	k__Bacteria;p__Bacteroidetes;c__Flavobacteriia;o__Flavobacteriales;f__Cryomorphaceae;g__Fluviicola;s__Fluviicola_taffensis	k__Bacteria;p__Bacteroidetes;c__Flavobacteriia;o__Flavobacteriales;f__Crocinitomicaceae;g__?;s__?		353.211	43.7636	29.7935	7229	12.9693	10.0394	0.59	EBB Bigelow dock	170412	170412	All prokaryotes (SYTO-9-positive)	1meter	0.10985	0.18027	38.9805				UBA2040	d__Bacteria;p__Bacteroidota;c__Bacteroidia;o__Flavobacteriales;f__Crocinitomicaceae;g__UBA2040;s__
AH-141-A17	1 cell	2.50487	364765	39062	22332	58.21	0	49	0.897959	681.102	0	NA;unresolved	no SSU regions found		28.2005	3.87378	10.9982	5621	11.4139	1.94182	0.31	EBB Bigelow dock	170412	170412	All prokaryotes (SYTO-9-positive)	1meter	0.10985	0.18027	3.27809				Unclassified	Unclassified
AH-141-A19	1 cell	2.17365	286688	239157	28169	64.0579	0	208	0.466346	887.995	0	NA;unresolved	k__Bacteria;p__Proteobacteria;c__Alphaproteobacteria;o__Rhodobacterales;f__?;g__?;s__?		499.163	70.0779	184.472	12772	337.963	728.905	3.24	EBB Bigelow dock	170412	170412	All prokaryotes (SYTO-9-positive)	1meter	0.10985	0.18027	55.0133				Unclassified	Unclassified
AH-141-A21	1 cell	1.6753	382534	842641	85401	29.9678	79.42	865	0.186127	902.087	0	k__Bacteria;p__Proteobacteria;c__Alphaproteobacteria;o__Rickettsiales;f__Pelagibacteraceae;g__Candidatus_Pelagibacter;s__Candidatus_Pelagibacter_ubique	no SSU regions found		138.704	14.6416	4.90264	2697	9.7804	1.87293	0.3	EBB Bigelow dock	170412	170412	All prokaryotes (SYTO-9-positive)	1meter	0.10985	0.18027	15.4169				Pelagibacter	d__Bacteria;p__Proteobacteria;c__Alphaproteobacteria;o__Pelagibacterales;f__Pelagibacteraceae;g__Pelagibacter;s__Pelagibacter ubique
AH-141-A22	1 cell	1.73436	401598	905322	76921	29.9891	65.66	930	0.216129	886.813	0	k__Bacteria;p__Proteobacteria;c__Alphaproteobacteria;o__Rickettsiales;f__Pelagibacteraceae;g__Candidatus_Pelagibacter;s__Candidatus_Pelagibacter_ubique;unresolved	k__Bacteria;p__Proteobacteria;c__Alphaproteobacteria;o__SAR11_clade;f__Surface_1;g__?;s__?		68.7802	4.98112	7.58586	4240	7.85381	2.60186	0.35	EBB Bigelow dock	170412	170412	All prokaryotes (SYTO-9-positive)	1meter	0.10985	0.18027	7.73577				Pelagibacter	d__Bacteria;p__Proteobacteria;c__Alphaproteobacteria;o__Pelagibacterales;f__Pelagibacteraceae;g__Pelagibacter;s__Pelagibacter ubique
AH-141-A23	1 cell	1.62063	326171	847297	93037	31.2267	37.02	838	0.201671	906.006	0	k__Bacteria;p__Proteobacteria;c__Alphaproteobacteria;o__Rickettsiales;o__;f__;g__;s__	no SSU regions found		274.999	28.8094	18.9437	5698	11.0773	4.82879	0.44	EBB Bigelow dock	170412	170412	All prokaryotes (SYTO-9-positive)	1meter	0.10985	0.18027	30.3889				AG-337-I02	d__Bacteria;p__Proteobacteria;c__Alphaproteobacteria;o__HIMB59;f__GCA-002718135;g__AG-337-I02;s__
AH-141-B03	1 cell	1.73598	136115	575468	49692	31.7953	26.81	573	0.268761	888.314	0	k__Bacteria;p__Proteobacteria;c__Alphaproteobacteria;o__Rhodospirillales;f__Rhodospirillaceae;unresolved	no SSU regions found		481.117	46.1968	30.7982	8186	13.3053	14.5779	0.69	EBB Bigelow dock	170412	170412	All prokaryotes (SYTO-9-positive)	1meter	0.10985	0.18027	53.031				AAA536-G10	d__Bacteria;p__Proteobacteria;c__Alphaproteobacteria;o__Puniceispirillales;f__AAA536-G10;g__AAA536-G10;s__
AH-141-B04	1 cell	1.6185	420065	909694	115801	36.0471	45.34	808	0.318069	997.009	0	k__Bacteria;p__Bacteroidetes;c__Flavobacteriia;o__Flavobacteriales;f__Flavobacteriaceae;g__Olleya	k__Bacteria;p__Bacteroidetes;c__Flavobacteriia;o__Flavobacteriales;f__Flavobacteriaceae;g__Formosa;s__?		229.208	25.1591	22.6104	6095	5.74564	3.85098	0.41	EBB Bigelow dock	170412	170412	All prokaryotes (SYTO-9-positive)	1meter	0.10985	0.18027	25.3588				Hel1-33-131	d__Bacteria;p__Bacteroidota;c__Bacteroidia;o__Flavobacteriales;f__Flavobacteriaceae;g__Hel1-33-131;s__
AH-141-B05	1 cell	1.65729	510515	1212958	58994	36.1722	43.42	1025	0.418537	1057.44	0	k__Bacteria;p__Bacteroidetes;c__Flavobacteriia;o__Flavobacteriales;f__Cryomorphaceae;g__Fluviicola;s__Fluviicola_taffensis	no SSU regions found		792.143	103.314	76.4795	9163	15.51	29.7349	0.91	EBB Bigelow dock	170412	170412	All prokaryotes (SYTO-9-positive)	1meter	0.10985	0.18027	87.1972				UBA952	d__Bacteria;p__Bacteroidota;c__Bacteroidia;o__Flavobacteriales;f__Crocinitomicaceae;g__UBA952;s__
AH-141-B06	1 cell	1.63593	508384	1296812	74310	36.9825	53.63	1152	0.402778	993.742	0	k__Bacteria;p__Bacteroidetes;c__Flavobacteriia;o__Flavobacteriales;f__Flavobacteriaceae;g__Olleya	k__Bacteria;p__Bacteroidetes;c__Flavobacteriia;o__Flavobacteriales;f__Flavobacteriaceae;g__Formosa;s__?		268.544	34.794	45.4689	6340	7.84278	4.35183	0.43	EBB Bigelow dock	170412	170412	All prokaryotes (SYTO-9-positive)	1meter	0.10985	0.18027	29.6799				Hel1-33-131	d__Bacteria;p__Bacteroidota;c__Bacteroidia;o__Flavobacteriales;f__Flavobacteriaceae;g__Hel1-33-131;s__
AH-141-B09	1 cell	1.80603	440642	1491845	105826	33.0087	49.68	1312	0.362043	987.98	0	k__Bacteria;p__Bacteroidetes;c__Flavobacteriia;o__Flavobacteriales;f__Flavobacteriaceae;g__Gaetbulibacter;s__Gaetbulibacter_saemankumensis	no SSU regions found		549.143	103.227	210.141	13722	471.81	1194.73	3.94	EBB Bigelow dock	170412	170412	All prokaryotes (SYTO-9-positive)	1meter	0.10985	0.18027	60.5036				Algibacter_B	d__Bacteria;p__Bacteroidota;c__Bacteroidia;o__Flavobacteriales;f__Flavobacteriaceae;g__Algibacter_B;s__
AH-141-B10	1 cell	1.85675	446510	610456	59006	49.8426	20.68	618	0.343042	822.306	0	k__Bacteria;p__Proteobacteria;c__Alphaproteobacteria;o__Rhodobacterales;f__Rhodobacteraceae;g__Sulfitobacter	k__Bacteria;p__Proteobacteria;c__Alphaproteobacteria;o__Rhodobacterales;f__Rhodobacteraceae;g__Sulfitobacter;s__?		748.946	85.52	58.6475	8238	26.949	21.1593	0.8	EBB Bigelow dock	170412	170412	All prokaryotes (SYTO-9-positive)	1meter	0.10985	0.18027	82.452				Ascidiaceihabitans	d__Bacteria;p__Proteobacteria;c__Alphaproteobacteria;o__Rhodobacterales;f__Rhodobacteraceae;g__Ascidiaceihabitans;s__
AH-141-B13	1 cell	1.71142	464684	1485535	105470	53.1623	49.66	1465	0.277133	893.436	0	k__Bacteria;p__Proteobacteria;c__Alphaproteobacteria;o__Rhodobacterales;f__Rhodobacteraceae;g__Roseobacter;s__Roseobacter_RCA_cluster	k__Bacteria;p__Proteobacteria;c__Alphaproteobacteria;o__Rhodobacterales;f__Rhodobacteraceae;g__Planktomarina;s__?		420.868	47.9093	60.6082	7958	21.6161	16.5365	0.72	EBB Bigelow dock	170412	170412	All prokaryotes (SYTO-9-positive)	1meter	0.10985	0.18027	46.4126				Planktomarina	d__Bacteria;p__Proteobacteria;c__Alphaproteobacteria;o__Rhodobacterales;f__Rhodobacteraceae;g__Planktomarina;s__Planktomarina temperata
AH-141-B15	1 cell	1.87084	569581	134955	82348	36.5448	0	119	0.268908	941.076	0	NA;unresolved	no SSU regions found		587.63	85.9297	49.6644	9234	19.2849	43.7329	1.06	EBB Bigelow dock	170412	170412	All prokaryotes (SYTO-9-positive)	1meter	0.10985	0.18027	64.7314				Unclassified	Unclassified
AH-141-B16	1 cell	1.97161	478344	918272	44788	51.7971	27.12	945	0.337566	821.156	0	k__Bacteria;p__Proteobacteria;c__Alphaproteobacteria;o__Rhodobacterales;f__Rhodobacteraceae;g__Roseobacter;s__Roseobacter_RCA_cluster	k__Bacteria;p__Proteobacteria;c__Alphaproteobacteria;o__Rhodobacterales;f__Rhodobacteraceae;g__Planktomarina;s__?		473.204	50.9368	46.8309	7707	18.2051	14.9262	0.69	EBB Bigelow dock	170412	170412	All prokaryotes (SYTO-9-positive)	1meter	0.10985	0.18027	52.1618				Planktomarina	d__Bacteria;p__Proteobacteria;c__Alphaproteobacteria;o__Rhodobacterales;f__Rhodobacteraceae;g__Planktomarina;s__Planktomarina temperata
AH-141-B17	1 cell	2.06436	666020	368464	43546	45.047	24.45	324	0.348765	1010.17	0	k__Bacteria;p__Bacteroidetes;c__Flavobacteriia;o__Flavobacteriales;f__Cryomorphaceae;g__Owenweeksia;s__Owenweeksia_hongkongensis	no SSU regions found		423.955	49.5459	51.6504	7535	17.341	9.63713	0.58	EBB Bigelow dock	170412	170412	All prokaryotes (SYTO-9-positive)	1meter	0.10985	0.18027	46.7517				UBA10364	d__Bacteria;p__Bacteroidota;c__Bacteroidia;o__Flavobacteriales;f__Schleiferiaceae;g__UBA10364;s__UBA10364 sp003045825
AH-141-B19	1 cell	1.79872	234415	586996	50739	30.3166	38.31	636	0.238994	821.995	0	k__Bacteria;p__Proteobacteria;c__Alphaproteobacteria;o__Rickettsiales;f__Pelagibacteraceae;g__Candidatus_Pelagibacter;s__Candidatus_Pelagibacter_ubique	k__Bacteria;p__Proteobacteria;c__Alphaproteobacteria;o__SAR11_clade;f__Surface_1;g__?;s__?		93.0441	14.6149	13.1861	2036	9.44539	1.55909	0.28	EBB Bigelow dock	170412	170412	All prokaryotes (SYTO-9-positive)	1meter	0.10985	0.18027	10.4012				Pelagibacter	d__Bacteria;p__Proteobacteria;c__Alphaproteobacteria;o__Pelagibacterales;f__Pelagibacteraceae;g__Pelagibacter;s__
AH-141-B20	1 cell	1.7566	679030	843464	101892	36.6212	62.03	811	0.163995	919.256	0	k__Bacteria;p__Proteobacteria;c__Gammaproteobacteria;o__;f__;g__;s__	no SSU regions found		115.511	10.6994	2.41645	5793	7.25328	3.1344	0.37	EBB Bigelow dock	170412	170412	All prokaryotes (SYTO-9-positive)	1meter	0.10985	0.18027	12.8691				Porticoccus	d__Bacteria;p__Proteobacteria;c__Gammaproteobacteria;o__Pseudomonadales;f__Porticoccaceae;g__Porticoccus;s__Porticoccus sp002390525
AH-141-B21	1 cell	1.87241	113610	397614	53141	36.4253	22.41	401	0.199501	887.636	0	k__Bacteria;p__Proteobacteria;c__Alphaproteobacteria;o__Rhodobacterales;f__Rhodobacteraceae;f__;g__;s__	no SSU regions found		283.117	32.1968	30.0247	6997	12.0231	6.6733	0.5	EBB Bigelow dock	170412	170412	All prokaryotes (SYTO-9-positive)	1meter	0.10985	0.18027	31.2806				Amylibacter	d__Bacteria;p__Proteobacteria;c__Alphaproteobacteria;o__Rhodobacterales;f__Rhodobacteraceae;g__Amylibacter;s__Amylibacter sp000153745
AH-141-B22	1 cell	1.61506	642963	1300859	235850	37.1352	34.17	1229	0.205045	943.168	0	k__Bacteria;p__Proteobacteria;c__Alphaproteobacteria;o__Rhodobacterales;f__Rhodobacteraceae;f__;g__;s__	k__Bacteria;p__Proteobacteria;c__Alphaproteobacteria;o__Rhodobacterales;f__Rhodobacteraceae;g__?;s__?		294.438	41.8567	37.6165	7149	8.78344	6.05657	0.49	EBB Bigelow dock	170412	170412	All prokaryotes (SYTO-9-positive)	1meter	0.10985	0.18027	32.5243				Amylibacter	d__Bacteria;p__Proteobacteria;c__Alphaproteobacteria;o__Rhodobacterales;f__Rhodobacteraceae;g__Amylibacter;s__Amylibacter sp000153745
AH-141-B23	1 cell	1.75354	476531	609851	67869	54.8898	22.73	659	0.353566	811.017	0	k__Bacteria;p__Proteobacteria;c__Alphaproteobacteria;o__Rhodobacterales;f__Rhodobacteraceae;g__Octadecabacter	no SSU regions found		554.338	53.4373	27.7874	7968	15.2271	15.6194	0.71	EBB Bigelow dock	170412	170412	All prokaryotes (SYTO-9-positive)	1meter	0.10985	0.18027	61.0743				Octadecabacter	d__Bacteria;p__Proteobacteria;c__Alphaproteobacteria;o__Rhodobacterales;f__Rhodobacteraceae;g__Octadecabacter;s__
AH-141-C02	1 cell	1.63969	115841	659725	103007	36.4537	12.07	578	0.472318	1005.17	0	k__Bacteria;p__Bacteroidetes;c__Flavobacteriia;o__Flavobacteriales;f__Cryomorphaceae;g__Fluviicola;s__Fluviicola_taffensis	no SSUs were classified		654.973	88.2179	133.39	11460	98.231	265.132	2.17	EBB Bigelow dock	170412	170412	All prokaryotes (SYTO-9-positive)	1meter	0.10985	0.18027	72.129				UBA952	d__Bacteria;p__Bacteroidota;c__Bacteroidia;o__Flavobacteriales;f__Crocinitomicaceae;g__UBA952;s__
AH-141-C03	1 cell	1.55203	69334	400554	59638	39.9634	11.44	331	0.465257	1064.75	0	k__Bacteria;p__Bacteroidetes;c__Flavobacteriia;o__Flavobacteriales;f__Cryomorphaceae	no SSU regions found		524.477	60.0571	50.0005	7937	26.7264	14.8927	0.69	EBB Bigelow dock	170412	170412	All prokaryotes (SYTO-9-positive)	1meter	0.10985	0.18027	57.7941				Unclassified	Unclassified
AH-141-C04	1 cell	1.9842	376670	349357	53340	51.5813	5.17	314	0.366242	929.143	0	k__Bacteria;p__Proteobacteria;c__Gammaproteobacteria;o__Alteromonadales_3;f__Alteromonadaceae;unresolved	no SSU regions found		292.664	35.3112	39.5186	6725	5.73838	6.69115	0.5	EBB Bigelow dock	170412	170412	All prokaryotes (SYTO-9-positive)	1meter	0.10985	0.18027	32.3294				OM182	d__Bacteria;p__Proteobacteria;c__Gammaproteobacteria;o__Pseudomonadales;f__Pseudohongiellaceae;g__OM182;s__OM182 sp001438145
AH-141-C05	1 cell	1.52712	412895	1606974	184133	46.3054	72.87	1560	0.226282	928.44	0	k__Bacteria;p__Proteobacteria;c__Gammaproteobacteria;o__;f__;g__;s__	k__Bacteria;p__Proteobacteria;c__Gammaproteobacteria;o__Oceanospirillales;f__Litoricolaceae;g__Litoricola;s__?		326.066	35.6653	8.82799	7171	17.1279	9.81482	0.59	EBB Bigelow dock	170412	170412	All prokaryotes (SYTO-9-positive)	1meter	0.10985	0.18027	35.9986				Litoricola	d__Bacteria;p__Proteobacteria;c__Gammaproteobacteria;o__Pseudomonadales;f__Litoricolaceae;g__Litoricola;s__
AH-141-C06	1 cell	1.62184	459828	1256798	105596	52.2237	31.03	1240	0.307258	876.473	0	k__Bacteria;p__Proteobacteria;c__Alphaproteobacteria;o__Rhodobacterales;f__Rhodobacteraceae;g__Roseobacter;s__Roseobacter_RCA_cluster	k__Bacteria;p__Proteobacteria;c__Alphaproteobacteria;o__Rhodobacterales;f__Rhodobacteraceae;g__Planktomarina;s__?		590.362	59.7037	39.6633	8303	24.4997	21.3444	0.8	EBB Bigelow dock	170412	170412	All prokaryotes (SYTO-9-positive)	1meter	0.10985	0.18027	65.0315				Planktomarina	d__Bacteria;p__Proteobacteria;c__Alphaproteobacteria;o__Rhodobacterales;f__Rhodobacteraceae;g__Planktomarina;s__Planktomarina temperata
AH-141-C08	1 cell	1.94884	448186	420706	96361	36.7256	25.89	429	0.216783	881.993	0	k__Bacteria;p__Proteobacteria;c__Gammaproteobacteria;o__Thiotrichales;p__;c__;o__;f__;g__;s__	no SSU regions found		295.682	24.3213	13.7675	5643	8.48735	4.03776	0.41	EBB Bigelow dock	170412	170412	All prokaryotes (SYTO-9-positive)	1meter	0.10985	0.18027	32.661				Thioglobus	d__Bacteria;p__Proteobacteria;c__Gammaproteobacteria;o__PS1;f__Thioglobaceae;g__Thioglobus;s__
AH-141-C09	1 cell	1.75254	298037	1333376	47445	54.1165	38.59	1289	0.556245	903.962	0	k__Bacteria;p__Verrucomicrobia;c__Verrucomicrobiae;o__Verrucomicrobiales;f__Verrucomicrobiaceae;g__Rubritalea;s__Rubritalea_marina	k__Bacteria;p__Verrucomicrobia;c__Verrucomicrobiae;o__Verrucomicrobiales;f__Rubritalecea;g__Roseibacillus;s__?		347.256	25.0639	18.8243	7371	4.38745	9.53207	0.58	EBB Bigelow dock	170412	170412	All prokaryotes (SYTO-9-positive)	1meter	0.10985	0.18027	38.3263				Akkermansiaceae	d__Bacteria;p__Verrucomicrobiota;c__Verrucomicrobiae;o__Verrucomicrobiales;f__Akkermansiaceae;g__;s__
AH-141-C10	1 cell	2.09744	462249	44235	26963	35.4357	0	39	0.333333	1054	0	NA;unresolved	no SSU regions found		274.767	28.923	15.8472	5482	10.0324	4.52268	0.43	EBB Bigelow dock	170412	170412	All prokaryotes (SYTO-9-positive)	1meter	0.10985	0.18027	30.3634				Unclassified	Unclassified
AH-141-C13	1 cell	1.90472	547058	1176412	123380	36.7766	49.33	1136	0.209507	925.406	0	k__Bacteria;p__Proteobacteria;c__Alphaproteobacteria;o__Rhodobacterales;f__Rhodobacteraceae;f__;g__;s__	no SSUs were classified		494.207	43.6285	27.1466	7028	18.1821	6.46649	0.5	EBB Bigelow dock	170412	170412	All prokaryotes (SYTO-9-positive)	1meter	0.10985	0.18027	54.4689				Amylibacter	d__Bacteria;p__Proteobacteria;c__Alphaproteobacteria;o__Rhodobacterales;f__Rhodobacteraceae;g__Amylibacter;s__Amylibacter sp000153745
AH-141-C14	1 cell	1.71209	504893	1361332	106246	36.9362	61.78	1295	0.211583	937.78	0	k__Bacteria;p__Proteobacteria;c__Alphaproteobacteria;o__Rhodobacterales;f__Rhodobacteraceae;f__;g__;s__	k__Bacteria;p__Proteobacteria;c__Alphaproteobacteria;o__Rhodobacterales;f__Rhodobacteraceae;g__?;s__?		282.798	40.219	23.7371	7750	9.19393	11.842	0.63	EBB Bigelow dock	170412	170412	All prokaryotes (SYTO-9-positive)	1meter	0.10985	0.18027	31.2457				Amylibacter	d__Bacteria;p__Proteobacteria;c__Alphaproteobacteria;o__Rhodobacterales;f__Rhodobacteraceae;g__Amylibacter;s__
AH-141-C15	1 cell	1.82575	341226	994135	132515	31.3611	37.18	985	0.235533	886.108	0	k__Bacteria;p__Proteobacteria;c__Alphaproteobacteria;o__Rhodospirillales;f__Rhodospirillaceae;unresolved	k__Bacteria;p__Proteobacteria;c__Alphaproteobacteria;o__Rickettsiales;f__SAR116_clade;g__?;s__?		328.55	27.6161	23.0435	7383	8.50526	10.1487	0.6	EBB Bigelow dock	170412	170412	All prokaryotes (SYTO-9-positive)	1meter	0.10985	0.18027	36.2715				AAA536-G10	d__Bacteria;p__Proteobacteria;c__Alphaproteobacteria;o__Puniceispirillales;f__AAA536-G10;g__;s__
AH-141-C16	1 cell	2.26375	306756	382709	33492	29.1971	28.97	387	0.224806	878.581	0	k__Bacteria;p__Proteobacteria;c__Alphaproteobacteria;o__Rickettsiales;f__Pelagibacteraceae;g__Candidatus_Pelagibacter;s__Candidatus_Pelagibacter_ubique	no SSU regions found		109.642	12.0062	10.3926	2452	4.23716	1.6915	0.29	EBB Bigelow dock	170412	170412	All prokaryotes (SYTO-9-positive)	1meter	0.10985	0.18027	12.2245				Pelagibacter	d__Bacteria;p__Proteobacteria;c__Alphaproteobacteria;o__Pelagibacterales;f__Pelagibacteraceae;g__Pelagibacter;s__
AH-141-C18	1 cell	1.68935	541812	962073	210025	32.4173	81.59	983	0.19939	916.063	0	k__Bacteria;p__Proteobacteria;c__Alphaproteobacteria;o__Rickettsiales;f__Pelagibacteraceae;g__Candidatus_Pelagibacter;s__	k__Bacteria;p__Proteobacteria;c__Alphaproteobacteria;o__SAR11_clade;f__Chesapeake-Delaware_Bay;g__?;s__?		32.3283	3.05825	9.54279	3223	9.3832	2.02971	0.31	EBB Bigelow dock	170412	170412	All prokaryotes (SYTO-9-positive)	1meter	0.10985	0.18027	3.73153				IMCC9063	d__Bacteria;p__Proteobacteria;c__Alphaproteobacteria;o__Pelagibacterales;f__Pelagibacteraceae;g__IMCC9063;s__
AH-141-C19	1 cell	1.65765	639288	1630573	131493	44.9208	76.19	1475	0.408136	1019.19	0	k__Bacteria;p__Bacteroidetes;c__Flavobacteriia;o__Flavobacteriales;f__Cryomorphaceae;g__Owenweeksia;s__Owenweeksia_hongkongensis	no SSUs were classified		294.521	30.3727	23.6073	7896	14.3886	9.06817	0.57	EBB Bigelow dock	170412	170412	All prokaryotes (SYTO-9-positive)	1meter	0.10985	0.18027	32.5334				UBA10364	d__Bacteria;p__Bacteroidota;c__Bacteroidia;o__Flavobacteriales;f__Schleiferiaceae;g__UBA10364;s__UBA10364 sp003045825
AH-141-C22	1 cell	1.61231	674455	1677001	212554	38.5312	79.91	1486	0.312248	1035.76	0	k__Bacteria;p__Bacteroidetes;c__Flavobacteriia;o__Flavobacteriales;f__Flavobacteriaceae;g__Cellulophaga;s__Cellulophaga_lytica	k__Bacteria;p__Bacteroidetes;c__Flavobacteriia;o__Flavobacteriales;f__Flavobacteriaceae;g__NS3a_marine_group;s__?		291.638	34.4437	21.5252	5838	11.3579	3.86834	0.41	EBB Bigelow dock	170412	170412	All prokaryotes (SYTO-9-positive)	1meter	0.10985	0.18027	32.2167				MAG-120531	d__Bacteria;p__Bacteroidota;c__Bacteroidia;o__Flavobacteriales;f__Flavobacteriaceae;g__MAG-120531;s__MAG-120531 sp000173115
AH-141-C23	1 cell	1.77826	669519	341679	59163	40.507	12.07	312	0.445513	967.923	0	k__Bacteria;p__Bacteroidetes;c__Flavobacteriia;o__Flavobacteriales;f__Cryomorphaceae;g__Fluviicola;s__Fluviicola_taffensis	no SSU regions found		178.554	22.4206	17.4805	6683	41.6982	5.80652	0.48	EBB Bigelow dock	170412	170412	All prokaryotes (SYTO-9-positive)	1meter	0.10985	0.18027	19.7944				Unclassified	Unclassified
AH-141-D02	1 cell	1.68865	98200	524550	111532	30.448	50.53	535	0.201869	891.879	0	k__Bacteria;p__Proteobacteria;c__Alphaproteobacteria;o__Rickettsiales;f__Pelagibacteraceae;g__Candidatus_Pelagibacter;s__Candidatus_Pelagibacter_ubique;unresolved	k__Bacteria;p__Proteobacteria;c__Alphaproteobacteria;o__SAR11_clade;f__Surface_1;g__?;s__?		69.0611	7.34458	1.31565	1259	7.58266	1.37443	0.27	EBB Bigelow dock	170412	170412	All prokaryotes (SYTO-9-positive)	1meter	0.10985	0.18027	7.76663				Pelagibacter	d__Bacteria;p__Proteobacteria;c__Alphaproteobacteria;o__Pelagibacterales;f__Pelagibacteraceae;g__Pelagibacter;s__Pelagibacter ubique
AH-141-D05	1 cell	1.57598	425573	2257560	134713	48.6282	57.76	2367	0.335023	839.404	0	k__Bacteria;p__Proteobacteria;c__Alphaproteobacteria;o__Rhodospirillales;f__Rhodospirillaceae;o__Rhizobiales;f__Methylocystaceae;g__Terasakiella;s__Terasakiella_pusilla	k__Bacteria;p__Proteobacteria;c__Alphaproteobacteria;o__Rhodospirillales;f__Rhodospirillaceae;g__?;s__?		157.229	11.5641	11.1789	8105	14.3866	24.4481	0.84	EBB Bigelow dock	170412	170412	All prokaryotes (SYTO-9-positive)	1meter	0.10985	0.18027	17.4519				UBA4479	d__Bacteria;p__Proteobacteria;c__Alphaproteobacteria;o__Rhodospirillales;f__UBA4479;g__UBA4479;s__UBA4479 sp002389385
AH-141-D06	1 cell	1.91165	373039	1087091	84489	31.2765	43.84	1097	0.245214	883.032	0	k__Bacteria;p__Proteobacteria;c__Alphaproteobacteria;o__Rhodospirillales;f__Rhodospirillaceae;unresolved	no SSU regions found		335.314	35.7155	26.6776	7117	10.9858	8.15412	0.55	EBB Bigelow dock	170412	170412	All prokaryotes (SYTO-9-positive)	1meter	0.10985	0.18027	37.0145				AAA536-G10	d__Bacteria;p__Proteobacteria;c__Alphaproteobacteria;o__Puniceispirillales;f__AAA536-G10;g__;s__
AH-141-D07	1 cell	2.63139	501625	69271	6363	45.4274	4.17	54	0.351852	949.444	0	NA;unresolved	no SSU regions found		327.72	33.0031	30.4239	7153	18.5017	4.83354	0.44	EBB Bigelow dock	170412	170412	All prokaryotes (SYTO-9-positive)	1meter	0.10985	0.18027	36.1803				Unclassified	Unclassified
AH-141-D08	1 cell	1.81129	485519	1482411	181602	44.1697	41.03	1387	0.236482	933.036	0	k__Bacteria;p__Proteobacteria;c__Alphaproteobacteria;o__Rhodobacterales;f__Rhodobacteraceae;g__Roseobacter;s__Roseobacter_RCA_cluster	k__Bacteria;p__Proteobacteria;c__Alphaproteobacteria;o__Rhodobacterales;f__Rhodobacteraceae;g__Planktomarina;s__?		488.544	45.0175	30.8675	5683	21.7961	5.14331	0.45	EBB Bigelow dock	170412	170412	All prokaryotes (SYTO-9-positive)	1meter	0.10985	0.18027	53.8468				Planktomarina	d__Bacteria;p__Proteobacteria;c__Alphaproteobacteria;o__Rhodobacterales;f__Rhodobacteraceae;g__Planktomarina;s__
AH-141-D10	1 cell	1.78406	301877	822850	163230	29.7308	57.19	880	0.234091	867.572	0	k__Bacteria;p__Proteobacteria;c__Alphaproteobacteria;o__Rickettsiales;f__Pelagibacteraceae;g__Candidatus_Pelagibacter;s__Candidatus_Pelagibacter_ubique	k__Bacteria;p__Proteobacteria;c__Alphaproteobacteria;o__SAR11_clade;f__Surface_1;g__?;s__?		42.7605	4.95737	2.8923	534	3.32218	1.03751	0.24	EBB Bigelow dock	170412	170412	All prokaryotes (SYTO-9-positive)	1meter	0.10985	0.18027	4.87751				Pelagibacter	d__Bacteria;p__Proteobacteria;c__Alphaproteobacteria;o__Pelagibacterales;f__Pelagibacteraceae;g__Pelagibacter;s__
AH-141-D11	1 cell	1.79378	470991	1530698	124091	34.3213	72.12	1388	0.324928	974.13	0	k__Bacteria;p__Bacteroidetes;c__Flavobacteriia;o__Flavobacteriales;f__Flavobacteriaceae;g__Polaribacter	no SSU regions found		348.282	35.4056	12.6009	6281	16.4832	5.11232	0.45	EBB Bigelow dock	170412	170412	All prokaryotes (SYTO-9-positive)	1meter	0.10985	0.18027	38.4391				Polaribacter	d__Bacteria;p__Bacteroidota;c__Bacteroidia;o__Flavobacteriales;f__Flavobacteriaceae;g__Polaribacter;s__
AH-141-D13	1 cell	1.79637	393425	897595	94436	29.7056	79.5	941	0.204038	883.962	0	k__Bacteria;p__Proteobacteria;c__Alphaproteobacteria;o__Rickettsiales;f__Pelagibacteraceae;g__Candidatus_Pelagibacter;s__Candidatus_Pelagibacter_ubique	no SSU regions found		172.462	19.8737	16.9507	1277	25.301	1.55843	0.28	EBB Bigelow dock	170412	170412	All prokaryotes (SYTO-9-positive)	1meter	0.10985	0.18027	19.1253				Pelagibacter	d__Bacteria;p__Proteobacteria;c__Alphaproteobacteria;o__Pelagibacterales;f__Pelagibacteraceae;g__Pelagibacter;s__
AH-141-D15	1 cell	1.71951	512649	1684456	160331	36.2703	61.89	1457	0.405628	1041.46	0	k__Bacteria;p__Bacteroidetes;c__Flavobacteriia;o__Flavobacteriales;f__Cryomorphaceae;g__Fluviicola;s__Fluviicola_taffensis	k__Bacteria;p__Bacteroidetes;c__Flavobacteriia;o__Flavobacteriales;f__Crocinitomicaceae;g__Fluviicola;s__?		682.698	114.589	227.283	13379	294.769	933.323	3.57	EBB Bigelow dock	170412	170412	All prokaryotes (SYTO-9-positive)	1meter	0.10985	0.18027	75.1746				UBA952	d__Bacteria;p__Bacteroidota;c__Bacteroidia;o__Flavobacteriales;f__Crocinitomicaceae;g__UBA952;s__
AH-141-D16	1 cell	2.29992	504180	512838	26439	36.4292	22.57	544	0.259191	820.669	0	k__Bacteria;p__Proteobacteria;c__Alphaproteobacteria;o__Rhodobacterales;f__Rhodobacteraceae;f__;g__;s__	no SSU regions found		219.375	22.8372	28.4833	5741	13.1362	5.22417	0.46	EBB Bigelow dock	170412	170412	All prokaryotes (SYTO-9-positive)	1meter	0.10985	0.18027	24.2786				Amylibacter	d__Bacteria;p__Proteobacteria;c__Alphaproteobacteria;o__Rhodobacterales;f__Rhodobacteraceae;g__Amylibacter;s__Amylibacter sp000153745
AH-141-D17	1 cell	1.72972	569578	1486456	120556	36.4637	58.62	1404	0.187322	954.799	0	k__Bacteria;p__Proteobacteria;c__Alphaproteobacteria;o__Rhodobacterales;f__Rhodobacteraceae;f__;g__;s__	no SSU regions found		327.306	29.3901	28.4433	6355	9.78727	7.80869	0.54	EBB Bigelow dock	170412	170412	All prokaryotes (SYTO-9-positive)	1meter	0.10985	0.18027	36.1348				Amylibacter	d__Bacteria;p__Proteobacteria;c__Alphaproteobacteria;o__Rhodobacterales;f__Rhodobacteraceae;g__Amylibacter;s__
AH-141-D18	1 cell	1.717	607378	1579266	123434	46.187	73.21	1558	0.238126	903.304	0	k__Bacteria;p__Proteobacteria;c__Gammaproteobacteria;o__;f__;g__;s__	k__Bacteria;p__Proteobacteria;c__Gammaproteobacteria;o__Oceanospirillales;f__Litoricolaceae;g__Litoricola;s__?		307.766	35.7657	23.0241	7537	19.1472	7.95043	0.54	EBB Bigelow dock	170412	170412	All prokaryotes (SYTO-9-positive)	1meter	0.10985	0.18027	33.9883				Litoricola	d__Bacteria;p__Proteobacteria;c__Gammaproteobacteria;o__Pseudomonadales;f__Litoricolaceae;g__Litoricola;s__
AH-141-D19	1 cell	1.97071	385395	204877	82600	53.9001	12.5	197	0.22335	919.041	0	NA;unresolved	no SSU regions found		204.978	21.3414	6.37804	5787	6.96263	3.642	0.4	EBB Bigelow dock	170412	170412	All prokaryotes (SYTO-9-positive)	1meter	0.10985	0.18027	22.6971				Unclassified	Unclassified
AH-141-D21	1 cell	1.74816	572098	1407240	122851	31.9529	54.35	1229	0.310008	1008.97	0	k__Bacteria;p__Bacteroidetes;c__Flavobacteriia;o__Flavobacteriales;f__Flavobacteriaceae;g__Polaribacter;s__Polaribacter_irgensii	k__Bacteria;p__Bacteroidetes;c__Flavobacteriia;o__Flavobacteriales;f__Flavobacteriaceae;g__Polaribacter_1;s__?		265.281	34.8821	25.92	6202	9.19134	4.24014	0.42	EBB Bigelow dock	170412	170412	All prokaryotes (SYTO-9-positive)	1meter	0.10985	0.18027	29.3214				Polaribacter	d__Bacteria;p__Bacteroidota;c__Bacteroidia;o__Flavobacteriales;f__Flavobacteriaceae;g__Polaribacter;s__
AH-141-D22	1 cell	2.01764	607781	656033	50570	35.5453	28.38	622	0.326367	940.146	0	k__Bacteria;p__Bacteroidetes;c__Flavobacteriia;o__Flavobacteriales;f__Flavobacteriaceae;g__Kordia;s__Kordia_algicida	no SSU regions found		168.722	15.5166	14.0095	5120	5.72549	2.66439	0.35	EBB Bigelow dock	170412	170412	All prokaryotes (SYTO-9-positive)	1meter	0.10985	0.18027	18.7144				MS024-2A	d__Bacteria;p__Bacteroidota;c__Bacteroidia;o__Flavobacteriales;f__Flavobacteriaceae;g__MS024-2A;s__MS024-2A sp000173095
AH-141-E02	1 cell	1.82511	399205	1030899	87871	38.7618	47.11	920	0.331522	1001.58	0	k__Bacteria;p__Bacteroidetes;c__Flavobacteriia;o__Flavobacteriales;f__Flavobacteriaceae;g__Cellulophaga;s__Cellulophaga_algicola	no SSU regions found		240.696	21.5767	13.7134	4164	8.82675	3.58916	0.39	EBB Bigelow dock	170412	170412	All prokaryotes (SYTO-9-positive)	1meter	0.10985	0.18027	26.6208				MAG-120531	d__Bacteria;p__Bacteroidota;c__Bacteroidia;o__Flavobacteriales;f__Flavobacteriaceae;g__MAG-120531;s__MAG-120531 sp000173115
AH-141-E03	1 cell	1.70576	320733	761368	112683	30.0673	52.2	810	0.217284	869.978	0	k__Bacteria;p__Proteobacteria;c__Alphaproteobacteria;o__Rickettsiales;f__Pelagibacteraceae;g__Candidatus_Pelagibacter;s__Candidatus_Pelagibacter_ubique;unresolved	no SSU regions found		51.4765	6.32804	15.5079	1403	4.99584	1.33202	0.27	EBB Bigelow dock	170412	170412	All prokaryotes (SYTO-9-positive)	1meter	0.10985	0.18027	5.83496				Pelagibacter	d__Bacteria;p__Proteobacteria;c__Alphaproteobacteria;o__Pelagibacterales;f__Pelagibacteraceae;g__Pelagibacter;s__
AH-141-E04	1 cell	1.77793	299970	1108912	76353	52.2778	35.73	1105	0.296833	866.516	0	k__Bacteria;p__Proteobacteria;c__Alphaproteobacteria;o__Rhodobacterales;f__Rhodobacteraceae;g__Roseobacter;s__Roseobacter_RCA_cluster	no SSU regions found		783.948	85.0884	43.4816	8092	18.9864	14.8196	0.69	EBB Bigelow dock	170412	170412	All prokaryotes (SYTO-9-positive)	1meter	0.10985	0.18027	86.2969				Planktomarina	d__Bacteria;p__Proteobacteria;c__Alphaproteobacteria;o__Rhodobacterales;f__Rhodobacteraceae;g__Planktomarina;s__Planktomarina temperata
AH-141-E05	1 cell	1.90532	436110	652174	262194	32.984	16.36	561	0.397504	1009.03	0	k__Bacteria;p__Bacteroidetes;c__Flavobacteriia;o__Flavobacteriales;f__Flavobacteriaceae;g__Sediminibacter;s__	k__Bacteria;p__Bacteroidetes;c__Flavobacteriia;o__Flavobacteriales;f__Flavobacteriaceae;g__?;s__?		650.112	75.6032	48.2404	9455	120.316	90.2114	1.42	EBB Bigelow dock	170412	170412	All prokaryotes (SYTO-9-positive)	1meter	0.10985	0.18027	71.5951				Algibacter_B	d__Bacteria;p__Bacteroidota;c__Bacteroidia;o__Flavobacteriales;f__Flavobacteriaceae;g__Algibacter_B;s__
AH-141-E06	1 cell	2.00773	501486	574350	30042	39.1604	15.05	482	0.40249	981.768	0	k__Bacteria;p__Bacteroidetes;c__Cytophagia;o__Cytophagales;f__Flammeovirgaceae;g__Fulvivirga;s__Fulvivirga_imtechensis	no SSU regions found		297.224	35.4704	23.7805	6844	21.195	6.73833	0.51	EBB Bigelow dock	170412	170412	All prokaryotes (SYTO-9-positive)	1meter	0.10985	0.18027	32.8303				UBA4465	d__Bacteria;p__Bacteroidota;c__Bacteroidia;o__Cytophagales;f__Cyclobacteriaceae;g__UBA4465;s__
AH-141-E08	1 cell	1.96576	389858	831614	41248	53.4124	18.18	826	0.324455	881.418	0	k__Bacteria;p__Proteobacteria;c__Alphaproteobacteria;o__Rhodobacterales;f__Rhodobacteraceae;g__Roseobacter;s__Roseobacter_RCA_cluster	k__Bacteria;p__Proteobacteria;c__Alphaproteobacteria;o__Rhodobacterales;f__Rhodobacteraceae;g__Planktomarina;s__?		442.273	38.8141	25.7783	7290	13.9369	12.6364	0.65	EBB Bigelow dock	170412	170412	All prokaryotes (SYTO-9-positive)	1meter	0.10985	0.18027	48.764				Planktomarina	d__Bacteria;p__Proteobacteria;c__Alphaproteobacteria;o__Rhodobacterales;f__Rhodobacteraceae;g__Planktomarina;s__Planktomarina temperata
AH-141-E09	1 cell	1.8926	354769	382752	57267	52.6636	0	328	0.310976	996.024	0	NA;unresolved	no SSU regions found		714.804	115.446	110.68	8859	28.2401	28.5835	0.9	EBB Bigelow dock	170412	170412	All prokaryotes (SYTO-9-positive)	1meter	0.10985	0.18027	78.7015				Unclassified	Unclassified
AH-141-E10	1 cell	1.74754	257802	1096093	110536	55.0631	37.93	1159	0.310613	836.87	0	k__Bacteria;p__Proteobacteria;c__Alphaproteobacteria;o__Rhodobacterales;f__Rhodobacteraceae;g__Octadecabacter	k__Bacteria;p__Proteobacteria;c__Alphaproteobacteria;o__Rhodobacterales;f__Rhodobacteraceae;g__Octadecabacter;s__?		583.925	63.5389	48.0779	8551	25.0991	17.5248	0.74	EBB Bigelow dock	170412	170412	All prokaryotes (SYTO-9-positive)	1meter	0.10985	0.18027	64.3245				Octadecabacter	d__Bacteria;p__Proteobacteria;c__Alphaproteobacteria;o__Rhodobacterales;f__Rhodobacteraceae;g__Octadecabacter;s__
AH-141-E13	1 cell	1.75936	417026	1440077	170320	51.3829	42.6	1308	0.335627	946.83	0	k__Bacteria;p__Proteobacteria;c__Gammaproteobacteria;o__;f__;g__;s__	k__Bacteria;p__Proteobacteria;c__Gammaproteobacteria;o__Oceanospirillales;f__Oceanospirillaceae;g__Pseudohongiella;s__?		339.439	53.0184	28.6882	7336	4.28326	12.6009	0.65	EBB Bigelow dock	170412	170412	All prokaryotes (SYTO-9-positive)	1meter	0.10985	0.18027	37.4676				OM182	d__Bacteria;p__Proteobacteria;c__Gammaproteobacteria;o__Pseudomonadales;f__Pseudohongiellaceae;g__OM182;s__
AH-141-E14	1 cell	1.91951	523494	674102	43794	49.9847	9.77	654	0.45107	846.917	0	k__Bacteria;p__Proteobacteria;c__Gammaproteobacteria;o__Xanthomonadales;f__Xanthomonadaceae	no SSUs were classified		462.423	63.3338	58.0652	7946	20.8845	11.7922	0.63	EBB Bigelow dock	170412	170412	All prokaryotes (SYTO-9-positive)	1meter	0.10985	0.18027	50.9774				OM182	d__Bacteria;p__Proteobacteria;c__Gammaproteobacteria;o__Pseudomonadales;f__Pseudohongiellaceae;g__OM182;s__
AH-141-E15	1 cell	1.96632	311389	777350	68966	45.0325	29.31	730	0.242466	895.762	0	k__Bacteria;p__Proteobacteria;c__Gammaproteobacteria;o__Oceanospirillales;f__Oceanospirillaceae;g__Marinobacterium	k__Bacteria;p__Proteobacteria;c__Gammaproteobacteria;o__Oceanospirillales;f__Oceanospirillaceae;g__Balneatrix;s__?		408.743	45.6033	28.8418	8366	8.4969	10.4703	0.6	EBB Bigelow dock	170412	170412	All prokaryotes (SYTO-9-positive)	1meter	0.10985	0.18027	45.0807				ASP10-02a	d__Bacteria;p__Proteobacteria;c__Gammaproteobacteria;o__Pseudomonadales;f__Nitrincolaceae;g__ASP10-02a;s__ASP10-02a sp002335115
AH-141-E16	1 cell	2.3093	455046	291218	19416	32.7105	4.17	270	0.348148	878.511	0	NA;unresolved	no SSU regions found		548.757	98.6738	85.7969	9678	89.7057	103.01	1.49	EBB Bigelow dock	170412	170412	All prokaryotes (SYTO-9-positive)	1meter	0.10985	0.18027	60.4612				Unclassified	Unclassified
AH-141-E17	1 cell	1.66459	407765	1731052	115868	55.2223	50	1875	0.358933	819.28	0	k__Bacteria;p__Proteobacteria;c__Alphaproteobacteria;o__Rhodobacterales;f__Rhodobacteraceae;g__Octadecabacter	k__Bacteria;p__Proteobacteria;c__Alphaproteobacteria;o__Rhodobacterales;f__Rhodobacteraceae;g__Octadecabacter;s__?		392.474	40.2473	31.7608	7235	9.38188	7.57095	0.53	EBB Bigelow dock	170412	170412	All prokaryotes (SYTO-9-positive)	1meter	0.10985	0.18027	43.2936				Octadecabacter	d__Bacteria;p__Proteobacteria;c__Alphaproteobacteria;o__Rhodobacterales;f__Rhodobacteraceae;g__Octadecabacter;s__
AH-141-E18	1 cell	1.94897	494512	773424	68123	36.7284	22.41	757	0.264201	900.89	0	k__Bacteria;p__Proteobacteria;c__Alphaproteobacteria;o__Rhodobacterales;f__Rhodobacteraceae;f__;g__;s__	no SSU regions found		257.385	36.3382	36.5534	6827	8.53399	7.12698	0.52	EBB Bigelow dock	170412	170412	All prokaryotes (SYTO-9-positive)	1meter	0.10985	0.18027	28.454				Amylibacter	d__Bacteria;p__Proteobacteria;c__Alphaproteobacteria;o__Rhodobacterales;f__Rhodobacteraceae;g__Amylibacter;s__
AH-141-E19	1 cell	1.67006	294381	1396755	97511	51.7352	41.89	1252	0.267572	931.298	0	k__Bacteria;p__Proteobacteria;c__Gammaproteobacteria;o__;f__;g__;s__	k__Bacteria;p__Proteobacteria;c__Gammaproteobacteria;o__Oceanospirillales;f__OM182_clade;g__?;s__?		549.297	94.3345	83.6302	8334	27.5696	23.0435	0.82	EBB Bigelow dock	170412	170412	All prokaryotes (SYTO-9-positive)	1meter	0.10985	0.18027	60.5205				UBA9926	d__Bacteria;p__Proteobacteria;c__Gammaproteobacteria;o__Pseudomonadales;f__HTCC2089;g__UBA9926;s__UBA9926 sp003451575
AH-141-E20	1 cell	2.53975	474113	36873	17286	37.9709	0	62	0.983871	541.226	0	NA;unresolved	no SSU regions found		50.8724	14.3342	79.6721	9761	47.407	45.6097	1.08	EBB Bigelow dock	170412	170412	All prokaryotes (SYTO-9-positive)	1meter	0.10985	0.18027	5.7686				Unclassified	Unclassified
AH-141-E21	1 cell	1.73892	504434	1277652	264812	33.1563	62.79	1297	0.25212	931.704	0	k__Bacteria;p__Proteobacteria;c__Gammaproteobacteria;o__;f__;g__;s__	k__Bacteria;p__Proteobacteria;c__Gammaproteobacteria;o__Oceanospirillales;f__SAR86_clade;g__?;s__?		175.642	26.949	11.5478	4308	4.88888	3.65893	0.4	EBB Bigelow dock	170412	170412	All prokaryotes (SYTO-9-positive)	1meter	0.10985	0.18027	19.4746				SCGC-AAA076-P13	d__Bacteria;p__Proteobacteria;c__Gammaproteobacteria;o__SAR86;f__D2472;g__SCGC-AAA076-P13;s__
AH-141-E22	1 cell	2.43357	583707	29889	25160	51.3533	0	26	0.230769	1007.23	0	NA;unresolved	no SSU regions found		613.366	56.163	35.8966	8581	21.6009	27.4227	0.88	EBB Bigelow dock	170412	170412	All prokaryotes (SYTO-9-positive)	1meter	0.10985	0.18027	67.5585				Unclassified	Unclassified
AH-141-E23	1 cell	1.80495	479869	616708	93967	29.9746	43.4	625	0.248	874.453	0	k__Bacteria;p__Proteobacteria;c__Alphaproteobacteria;o__Rickettsiales;f__Pelagibacteraceae;g__Candidatus_Pelagibacter;s__Candidatus_Pelagibacter_ubique	k__Bacteria;p__Proteobacteria;c__Alphaproteobacteria;o__SAR11_clade;f__Surface_1;g__?;s__?		40.5311	3.72273	3.85802	719	9.63036	1.12942	0.25	EBB Bigelow dock	170412	170412	All prokaryotes (SYTO-9-positive)	1meter	0.10985	0.18027	4.63261				Pelagibacter	d__Bacteria;p__Proteobacteria;c__Alphaproteobacteria;o__Pelagibacterales;f__Pelagibacteraceae;g__Pelagibacter;s__
AH-141-F02	1 cell	1.65856	459140	1438094	170198	40.2717	36.36	1322	0.453858	975.754	0	k__Bacteria;p__Bacteroidetes;c__Flavobacteriia;o__Flavobacteriales;f__Cryomorphaceae	no SSU regions found		439.3	42.0572	36.2617	7908	13.5201	11.5999	0.63	EBB Bigelow dock	170412	170412	All prokaryotes (SYTO-9-positive)	1meter	0.10985	0.18027	48.4374				SHAN690	d__Bacteria;p__Bacteroidota;c__Bacteroidia;o__Flavobacteriales;f__Salibacteraceae;g__SHAN690;s__
AH-141-F03	1 cell	2.21197	309058	133986	23446	29.8128	8.58	148	0.324324	752.73	0	k__Bacteria;p__Proteobacteria;c__Alphaproteobacteria;o__Rickettsiales;f__Pelagibacteraceae;g__Candidatus_Pelagibacter;s__Candidatus_Pelagibacter_ubique	no SSUs were classified		78.2297	6.79348	15.3647	3190	7.3147	1.53647	0.28	EBB Bigelow dock	170412	170412	All prokaryotes (SYTO-9-positive)	1meter	0.10985	0.18027	8.7738				Unclassified	Unclassified
AH-141-F04	1 cell	1.99991	368824	404588	78426	31.062	17.72	366	0.338798	965.23	0	k__Bacteria;p__Bacteroidetes;c__Flavobacteriia;o__Flavobacteriales;f__Flavobacteriaceae;g__Kordia;s__Kordia_algicida	k__Bacteria;p__Bacteroidetes;c__Flavobacteriia;o__Flavobacteriales;f__Flavobacteriaceae;g__NS4_marine_group;s__?		369.147	37.9244	9.35818	5435	16.5156	4.21815	0.42	EBB Bigelow dock	170412	170412	All prokaryotes (SYTO-9-positive)	1meter	0.10985	0.18027	40.7311				MAG-121220-bin8	d__Bacteria;p__Bacteroidota;c__Bacteroidia;o__Flavobacteriales;f__Flavobacteriaceae;g__MAG-121220-bin8;s__
AH-141-F06	1 cell	2.15313	515214	432294	34630	35.9485	24.14	373	0.313673	996.359	0	k__Bacteria;p__Bacteroidetes;c__Flavobacteriia;o__Flavobacteriales;f__Flavobacteriaceae;g__Psychroflexus	no SSU regions found		238.843	22.1263	14.0351	4922	4.42958	2.77952	0.36	EBB Bigelow dock	170412	170412	All prokaryotes (SYTO-9-positive)	1meter	0.10985	0.18027	26.4172				MS024-2A	d__Bacteria;p__Bacteroidota;c__Bacteroidia;o__Flavobacteriales;f__Flavobacteriaceae;g__MS024-2A;s__MS024-2A sp000173095
AH-141-F08	1 cell	1.89863	544152	693955	68330	38.3737	20.69	586	0.317406	1038.24	0	k__Bacteria;p__Bacteroidetes;c__Flavobacteriia;o__Flavobacteriales;f__Flavobacteriaceae;g__Cellulophaga;s__Cellulophaga_lytica	k__Bacteria;p__Bacteroidetes;c__Flavobacteriia;o__Flavobacteriales;f__Flavobacteriaceae;g__NS3a_marine_group;s__?		195.496	20.2344	12.713	6569	9.01987	4.91851	0.45	EBB Bigelow dock	170412	170412	All prokaryotes (SYTO-9-positive)	1meter	0.10985	0.18027	21.6555				MAG-120531	d__Bacteria;p__Bacteroidota;c__Bacteroidia;o__Flavobacteriales;f__Flavobacteriaceae;g__MAG-120531;s__
AH-141-F11	1 cell	1.88807	504178	730737	117993	51.0167	19.83	759	0.337286	822.957	0	k__Bacteria;p__Proteobacteria;c__Alphaproteobacteria;o__Rhodobacterales;f__Rhodobacteraceae;g__Sulfitobacter;s__	k__Bacteria;p__Proteobacteria;c__Alphaproteobacteria;o__Rhodobacterales;f__Rhodobacteraceae;g__Sulfitobacter;s__?		716.816	81.0271	72.993	8107	25.7313	13.4936	0.67	EBB Bigelow dock	170412	170412	All prokaryotes (SYTO-9-positive)	1meter	0.10985	0.18027	78.9225				Ascidiaceihabitans	d__Bacteria;p__Proteobacteria;c__Alphaproteobacteria;o__Rhodobacterales;f__Rhodobacteraceae;g__Ascidiaceihabitans;s__
AH-141-F13	1 cell	1.92491	401959	605806	65670	30.2762	54.72	601	0.207987	885.438	0	k__Bacteria;p__Proteobacteria;c__Alphaproteobacteria;o__Rickettsiales;f__Pelagibacteraceae;g__Candidatus_Pelagibacter-like;g__Candidatus_Pelagibacter	k__Bacteria;p__Proteobacteria;c__Alphaproteobacteria;o__SAR11_clade;f__Surface_1;g__?;s__?		165.064	16.518	15.9499	5649	12.9438	3.52616	0.39	EBB Bigelow dock	170412	170412	All prokaryotes (SYTO-9-positive)	1meter	0.10985	0.18027	18.3125				Pelagibacter	d__Bacteria;p__Proteobacteria;c__Alphaproteobacteria;o__Pelagibacterales;f__Pelagibacteraceae;g__Pelagibacter;s__
AH-141-F14	1 cell	1.7742	371271	956304	97936	30.0606	77.52	1019	0.230618	853.349	0	k__Bacteria;p__Proteobacteria;c__Alphaproteobacteria;o__Rickettsiales;f__Pelagibacteraceae;g__Candidatus_Pelagibacter;s__Candidatus_Pelagibacter_ubique;unresolved	k__Bacteria;p__Proteobacteria;c__Alphaproteobacteria;o__SAR11_clade;f__Surface_1;g__?;s__?		206.568	23.9381	11.5381	4772	7.3147	2.51662	0.34	EBB Bigelow dock	170412	170412	All prokaryotes (SYTO-9-positive)	1meter	0.10985	0.18027	22.8718				Pelagibacter	d__Bacteria;p__Proteobacteria;c__Alphaproteobacteria;o__Pelagibacterales;f__Pelagibacteraceae;g__Pelagibacter;s__
AH-141-F15	1 cell	2.31734	464982	101877	31239	35.2111	1.35	86	0.313953	1012.44	0	k__Bacteria;p__Bacteroidetes;c__Flavobacteriia;o__Flavobacteriales;f__Flavobacteriaceae;unresolved	no SSU regions found		290.901	29.8144	14.4962	7344	15.0125	4.91505	0.45	EBB Bigelow dock	170412	170412	All prokaryotes (SYTO-9-positive)	1meter	0.10985	0.18027	32.1357				Unclassified	Unclassified
AH-141-F16	1 cell	2.03501	595786	695031	59160	36.6835	30.26	686	0.217201	946.069	0	k__Bacteria;p__Proteobacteria;c__Gammaproteobacteria;o__;f__;g__;s__	k__Bacteria;p__Proteobacteria;c__Gammaproteobacteria;o__Oceanospirillales;f__SAR86_clade;g__?;s__?		202.8	29.7474	18.0016	5857	7.25023	3.82187	0.4	EBB Bigelow dock	170412	170412	All prokaryotes (SYTO-9-positive)	1meter	0.10985	0.18027	22.4578				GCA-2707915	d__Bacteria;p__Proteobacteria;c__Gammaproteobacteria;o__SAR86;f__SAR86;g__GCA-2707915;s__
AH-141-F17	1 cell	1.77616	476358	1404318	130637	36.4611	65.11	1360	0.209559	922.385	0	k__Bacteria;p__Proteobacteria;c__Alphaproteobacteria;o__Rhodobacterales;f__Rhodobacteraceae;f__;g__;s__	k__Bacteria;p__Proteobacteria;c__Alphaproteobacteria;o__Rhodobacterales;f__Rhodobacteraceae;g__?;s__?		364.047	38.8741	25.2335	9058	23.3729	13.754	0.67	EBB Bigelow dock	170412	170412	All prokaryotes (SYTO-9-positive)	1meter	0.10985	0.18027	40.1708				Amylibacter	d__Bacteria;p__Proteobacteria;c__Alphaproteobacteria;o__Rhodobacterales;f__Rhodobacteraceae;g__Amylibacter;s__
AH-141-F18	1 cell	2.11133	406684	170811	44445	30.2059	24.53	169	0.177515	862.325	0	k__Bacteria;p__Proteobacteria;c__Alphaproteobacteria;o__Rickettsiales;f__Pelagibacteraceae;g__Candidatus_Pelagibacter;s__Candidatus_Pelagibacter_ubique	k__Bacteria;p__Proteobacteria;c__Alphaproteobacteria;o__SAR11_clade;f__Surface_1;g__?;s__?		44.0722	4.65683	6.57001	1083	7.84719	1.1944	0.25	EBB Bigelow dock	170412	170412	All prokaryotes (SYTO-9-positive)	1meter	0.10985	0.18027	5.0216				Pelagibacter	d__Bacteria;p__Proteobacteria;c__Alphaproteobacteria;o__Pelagibacterales;f__Pelagibacteraceae;g__Pelagibacter;s__
AH-141-F20	1 cell	1.90816	461017	699660	78081	30.4551	49.06	739	0.254398	859.647	0	k__Bacteria;p__Proteobacteria;c__Alphaproteobacteria;o__Rickettsiales;f__Pelagibacteraceae;g__Candidatus_Pelagibacter;s__Candidatus_Pelagibacter_ubique;unresolved	no SSUs were classified		126.293	14.1978	11.2799	3769	18.0573	2.52761	0.34	EBB Bigelow dock	170412	170412	All prokaryotes (SYTO-9-positive)	1meter	0.10985	0.18027	14.0536				Pelagibacter	d__Bacteria;p__Proteobacteria;c__Alphaproteobacteria;o__Pelagibacterales;f__Pelagibacteraceae;g__Pelagibacter;s__
AH-141-F21	1 cell	1.90927	732638	804594	47132	37.5171	17.24	703	0.391181	1009.38	0	k__Bacteria;p__Bacteroidetes;c__Flavobacteriia;o__Flavobacteriales;f__Flavobacteriaceae;unresolved	no SSU regions found		308.199	33.9439	19.5798	6309	8.59297	4.33352	0.42	EBB Bigelow dock	170412	170412	All prokaryotes (SYTO-9-positive)	1meter	0.10985	0.18027	34.0359				UBA7428	d__Bacteria;p__Bacteroidota;c__Bacteroidia;o__Flavobacteriales;f__Flavobacteriaceae;g__UBA7428;s__UBA7428 sp003023645
AH-141-F22	1 cell	1.86015	490199	549759	83355	32.0535	23.72	523	0.214149	934.283	0	k__Bacteria;p__Proteobacteria;c__Alphaproteobacteria;o__Rhodospirillales;f__Rhodospirillaceae;unresolved	no SSU regions found		379.244	48.6762	26.0808	7278	9.40565	6.78489	0.51	EBB Bigelow dock	170412	170412	All prokaryotes (SYTO-9-positive)	1meter	0.10985	0.18027	41.8402				AAA536-G10	d__Bacteria;p__Proteobacteria;c__Alphaproteobacteria;o__Puniceispirillales;f__AAA536-G10;g__AAA536-G10;s__
AH-141-G02	1 cell	1.5672	364690	2255089	116782	52.8686	50	2200	0.399091	853.189	0	k__Bacteria;p__Proteobacteria;c__Gammaproteobacteria;o__;f__;g__;s__	k__Bacteria;p__Proteobacteria;c__Gammaproteobacteria;o__BD7-8_marine_group;f__?;g__?;s__?		3358.8	833.135	2647.22	16492	3685.77	2751.92	5.48	EBB Bigelow dock	170412	170412	All prokaryotes (SYTO-9-positive)	1meter	0.10985	0.18027	369.144				GCA-001735895	d__Bacteria;p__Proteobacteria;c__Gammaproteobacteria;o__GCA-001735895;f__GCA-001735895;g__GCA-001735895;s__
AH-141-G03	1 cell	1.80522	401569	1267372	120405	36.4389	51.72	1221	0.221949	929.206	0	k__Bacteria;p__Proteobacteria;c__Alphaproteobacteria;o__Rhodobacterales;f__Rhodobacteraceae;f__;g__;s__	k__Bacteria;p__Proteobacteria;c__Alphaproteobacteria;o__Rhodobacterales;f__Rhodobacteraceae;g__?;s__?		376.165	36.6253	17.0582	6686	13.3333	4.92404	0.45	EBB Bigelow dock	170412	170412	All prokaryotes (SYTO-9-positive)	1meter	0.10985	0.18027	41.502				Amylibacter	d__Bacteria;p__Proteobacteria;c__Alphaproteobacteria;o__Rhodobacterales;f__Rhodobacteraceae;g__Amylibacter;s__
AH-141-G04	1 cell	1.82854	283899	1350564	70974	59.2492	10.34	1213	0.441055	928.743	0	k__Bacteria;p__Proteobacteria;c__Deltaproteobacteria;o__Desulfobacterales;f__Desulfobacteraceae;o__Desulfarculales;f__Desulfarculaceae;g__Desulfarculus;s__Desulfarculus_baarsii	k__Bacteria;p__Proteobacteria;c__Deltaproteobacteria;o__NB1-j;f__?;g__?;s__?		193.555	16.2007	18.5694	10390	54.3537	159.387	1.77	EBB Bigelow dock	170412	170412	All prokaryotes (SYTO-9-positive)	1meter	0.10985	0.18027	21.4423				UBA4427	d__Bacteria;p__Myxococcota_A;c__UBA9160;o__UBA9160;f__UBA4427;g__UBA4427;s__
AH-141-G05	1 cell	2.40797	271043	77421	17135	35.2411	0	77	0.350649	820.883	0	NA;unresolved	no SSU regions found		65.5894	5.57306	5.46986	2737	7.5976	2.31246	0.33	EBB Bigelow dock	170412	170412	All prokaryotes (SYTO-9-positive)	1meter	0.10985	0.18027	7.38526				Unclassified	Unclassified
AH-141-G06	1 cell	2.22754	473860	707071	61758	36.5799	12.07	555	0.437838	1023.21	0	k__Bacteria;p__Bacteroidetes;c__Sphingobacteriia;o__Sphingobacteriales;f__Saprospiraceae;g__Saprospira;s__Saprospira_grandis	no SSU regions found		438.991	44.696	35.7406	8186	31.0546	14.9304	0.69	EBB Bigelow dock	170412	170412	All prokaryotes (SYTO-9-positive)	1meter	0.10985	0.18027	48.4035				UBA1994	d__Bacteria;p__Bacteroidota;c__Bacteroidia;o__Chitinophagales;f__Saprospiraceae;g__UBA1994;s__UBA1994 sp002335865
AH-141-G07	1 cell	1.7259	299013	2128242	131898	52.3253	60.17	1903	0.282712	943.552	0	k__Bacteria;p__Proteobacteria;c__Gammaproteobacteria;o__;f__;g__;s__	no SSU regions found		867.304	158.985	200.815	11904	423.24	322.557	2.34	EBB Bigelow dock	170412	170412	All prokaryotes (SYTO-9-positive)	1meter	0.10985	0.18027	95.4536				UBA9926	d__Bacteria;p__Proteobacteria;c__Gammaproteobacteria;o__Pseudomonadales;f__HTCC2089;g__UBA9926;s__UBA9926 sp003451575
AH-141-G10	1 cell	2.12473	493923	163182	42124	36.4287	0	129	0.395349	1031.33	0	NA;unresolved	no SSU regions found		521.024	54.5987	30.9936	8306	17.8028	12.3798	0.64	EBB Bigelow dock	170412	170412	All prokaryotes (SYTO-9-positive)	1meter	0.10985	0.18027	57.4148				Unclassified	Unclassified
AH-141-G11	1 cell	1.86426	410117	913117	93724	47.3565	31.03	866	0.296767	888.337	0	k__Bacteria;p__Proteobacteria;c__Alphaproteobacteria;o__Rhodospirillales;f__Rhodospirillaceae;o__Candidatus_Puniceispirillum;f__Candidatus_Puniceispirillum;g__Candidatus_Puniceispirillum;s__Candidatus_Puniceispirillum_marinum	k__Bacteria;p__Proteobacteria;c__Alphaproteobacteria;o__Rickettsiales;f__SAR116_clade;g__?;s__?		301.812	25.44	8.40899	6129	10.9735	5.47601	0.47	EBB Bigelow dock	170412	170412	All prokaryotes (SYTO-9-positive)	1meter	0.10985	0.18027	33.3343				Puniceispirillum	d__Bacteria;p__Proteobacteria;c__Alphaproteobacteria;o__Puniceispirillales;f__Puniceispirillaceae;g__Puniceispirillum;s__
AH-141-G14	1 cell	2.22549	464647	146338	42365	40.1338	0	170	0.858824	797.159	0	NA;unresolved	no SSU regions found		577.803	187.583	888.525	14316	2406.96	1768.06	4.6	EBB Bigelow dock	170412	170412	All prokaryotes (SYTO-9-positive)	1meter	0.10985	0.18027	63.6519				Unclassified	Unclassified
AH-141-G15	1 cell	1.90571	517355	415410	158272	36.0283	20.69	400	0.1275	958.857	0	k__Bacteria;p__Proteobacteria;c__Alphaproteobacteria;o__Rhodobacterales;f__Rhodobacteraceae;f__;g__;s__	no SSU regions found		336.731	35.7758	16.9459	5478	7.19845	4.56611	0.43	EBB Bigelow dock	170412	170412	All prokaryotes (SYTO-9-positive)	1meter	0.10985	0.18027	37.1701				Amylibacter	d__Bacteria;p__Proteobacteria;c__Alphaproteobacteria;o__Rhodobacterales;f__Rhodobacteraceae;g__Amylibacter;s__Amylibacter sp000153745
AH-141-G16	1 cell	1.81151	468970	921988	162165	36.9282	47.32	917	0.199564	917.968	0	k__Bacteria;p__Proteobacteria;c__Gammaproteobacteria;o__Thiotrichales;p__;c__;o__;f__;g__;s__	k__Bacteria;p__Proteobacteria;c__Gammaproteobacteria;o__Oceanospirillales;f__ZD0405;g__?;s__?		274.189	30.5954	19.0131	4986	3.67801	1.87662	0.3	EBB Bigelow dock	170412	170412	All prokaryotes (SYTO-9-positive)	1meter	0.10985	0.18027	30.2999				Thioglobus	d__Bacteria;p__Proteobacteria;c__Gammaproteobacteria;o__PS1;f__Thioglobaceae;g__Thioglobus;s__
AH-141-G17	1 cell	1.82146	428430	1194970	89559	54.7769	27.59	1300	0.386154	798.902	0	k__Bacteria;p__Proteobacteria;c__Alphaproteobacteria;o__Rhodobacterales;f__Rhodobacteraceae;g__Octadecabacter	no SSU regions found		543.996	62.161	31.5074	8254	12.672	19.9017	0.78	EBB Bigelow dock	170412	170412	All prokaryotes (SYTO-9-positive)	1meter	0.10985	0.18027	59.9382				Octadecabacter	d__Bacteria;p__Proteobacteria;c__Alphaproteobacteria;o__Rhodobacterales;f__Rhodobacteraceae;g__Octadecabacter;s__
AH-141-G18	1 cell	1.81916	628086	763793	63729	37.8915	24.14	720	0.444444	903.217	0	k__Bacteria;p__Bacteroidetes;c__Flavobacteriia;o__Flavobacteriales;f__Cryomorphaceae;g__Fluviicola;s__Fluviicola_taffensis	no SSUs were classified		354.704	37.6853	14.8384	6220	21.1831	7.31162	0.52	EBB Bigelow dock	170412	170412	All prokaryotes (SYTO-9-positive)	1meter	0.10985	0.18027	39.1445				UBA4466	d__Bacteria;p__Bacteroidota;c__Bacteroidia;o__Flavobacteriales;f__Crocinitomicaceae;g__UBA4466;s__
AH-141-G20	1 cell	1.95683	568621	491402	57901	36.5104	17.24	487	0.256674	882.257	0	k__Bacteria;p__Proteobacteria;c__Alphaproteobacteria;o__Rhodobacterales;f__Rhodobacteraceae;f__;g__;s__	no SSU regions found		362.057	47.9026	39.0933	7611	6.2908	9.22499	0.57	EBB Bigelow dock	170412	170412	All prokaryotes (SYTO-9-positive)	1meter	0.10985	0.18027	39.9522				Amylibacter	d__Bacteria;p__Proteobacteria;c__Alphaproteobacteria;o__Rhodobacterales;f__Rhodobacteraceae;g__Amylibacter;s__
AH-141-G22	1 cell	2.35417	497557	187881	119678	33.9326	0	233	0.832618	733.073	0	NA;unresolved	no SSU regions found		320.974	36.7491	31.743	8008	16.1643	12.1011	0.64	EBB Bigelow dock	170412	170412	All prokaryotes (SYTO-9-positive)	1meter	0.10985	0.18027	35.4393				Unclassified	Unclassified
AH-141-G23	1 cell	2.05963	579032	193705	18331	38.4931	8.33	186	0.365591	857.694	0	NA;unresolved	no SSU regions found		224.174	21.9005	26.0405	6169	6.03787	3.76377	0.4	EBB Bigelow dock	170412	170412	All prokaryotes (SYTO-9-positive)	1meter	0.10985	0.18027	24.8058				Unclassified	Unclassified
AH-141-I02	1 cell	2.09806	116666	230483	68400	29.2048	22.41	203	0.295567	1044.2	0	k__Bacteria;p__Bacteroidetes;c__Flavobacteriia;o__Flavobacteriales;f__Flavobacteriaceae;g__Kordia;s__Kordia_algicida	no SSU regions found		424.551	46.8506	35.937	5946	10.6618	5.2929	0.46	EBB Bigelow dock	170412	170412	All prokaryotes (SYTO-9-positive)	1meter	0.10985	0.18027	46.8172				MAG-121220-bin8	d__Bacteria;p__Bacteroidota;c__Bacteroidia;o__Flavobacteriales;f__Flavobacteriaceae;g__MAG-121220-bin8;s__
AH-141-I03	1 cell	1.9813	124751	375908	52753	30.732	8.33	374	0.23262	906.299	0	NA;unresolved	no SSU regions found		314.19	34.8184	21.8421	6606	16.858	6.55065	0.5	EBB Bigelow dock	170412	170412	All prokaryotes (SYTO-9-positive)	1meter	0.10985	0.18027	34.694				Unclassified	Unclassified
AH-141-I04	1 cell	1.95553	348538	897862	46811	29.4149	56.99	921	0.232356	874.642	0	k__Bacteria;p__Proteobacteria;c__Alphaproteobacteria;o__Rickettsiales;f__Pelagibacteraceae;g__Candidatus_Pelagibacter;s__Candidatus_Pelagibacter_ubique	k__Bacteria;p__Proteobacteria;c__Alphaproteobacteria;o__SAR11_clade;f__Surface_1;g__?;s__?		134.633	10.605	3.59168	3304	8.53519	2.42837	0.34	EBB Bigelow dock	170412	170412	All prokaryotes (SYTO-9-positive)	1meter	0.10985	0.18027	14.9697				Pelagibacter	d__Bacteria;p__Proteobacteria;c__Alphaproteobacteria;o__Pelagibacterales;f__Pelagibacteraceae;g__Pelagibacter;s__
AH-141-I05	1 cell	2.75673	329252	256617	27743	29.8281	16.98	269	0.215613	838.152	0	k__Bacteria;p__Proteobacteria;c__Alphaproteobacteria;o__Rickettsiales;f__Pelagibacteraceae;g__Candidatus_Pelagibacter-like;g__Candidatus_Pelagibacter	no SSU regions found		93.3979	9.73377	6.7535	4280	9.43743	2.64611	0.35	EBB Bigelow dock	170412	170412	All prokaryotes (SYTO-9-positive)	1meter	0.10985	0.18027	10.44				Pelagibacter	d__Bacteria;p__Proteobacteria;c__Alphaproteobacteria;o__Pelagibacterales;f__Pelagibacteraceae;g__Pelagibacter;s__
AH-141-I07	1 cell	1.85753	191273	175402	38141	50.0593	0	200	0.6	747.335	0	NA;unresolved	no SSU regions found		835.01	84.8496	57.3435	8292	17.8479	17.6508	0.74	EBB Bigelow dock	170412	170412	All prokaryotes (SYTO-9-positive)	1meter	0.10985	0.18027	91.9062				Unclassified	Unclassified
AH-141-I08	1 cell	1.94289	564879	777312	90690	37.8655	57.89	807	0.215613	878.149	0	k__Bacteria;p__Proteobacteria;c__Betaproteobacteria;o__Methylophilales;f__;g__;s__	no SSU regions found		38.2885	4.57703	1.02981	3565	4.26704	1.91849	0.31	EBB Bigelow dock	170412	170412	All prokaryotes (SYTO-9-positive)	1meter	0.10985	0.18027	4.38627				BACL14	d__Bacteria;p__Proteobacteria;c__Gammaproteobacteria;o__Burkholderiales;f__Methylophilaceae;g__BACL14;s__BACL14 sp000168995
AH-141-I09	1 cell	1.95996	282024	851197	87918	29.762	60.19	893	0.216125	871.019	0	k__Bacteria;p__Proteobacteria;c__Alphaproteobacteria;o__Rickettsiales;f__Pelagibacteraceae;g__Candidatus_Pelagibacter;s__Candidatus_Pelagibacter_ubique;unresolved	no SSU regions found		92.8221	14.6601	15.3366	1516	1.6896	1.42498	0.27	EBB Bigelow dock	170412	170412	All prokaryotes (SYTO-9-positive)	1meter	0.10985	0.18027	10.3768				Pelagibacter	d__Bacteria;p__Proteobacteria;c__Alphaproteobacteria;o__Pelagibacterales;f__Pelagibacteraceae;g__Pelagibacter;s__
AH-141-I10	1 cell	2.30529	386125	540828	44132	30.136	31.13	550	0.203636	898.842	0	k__Bacteria;p__Proteobacteria;c__Alphaproteobacteria;o__Rickettsiales;f__Pelagibacteraceae;g__Candidatus_Pelagibacter;s__Candidatus_Pelagibacter_ubique;unresolved	k__Bacteria;p__Proteobacteria;c__Alphaproteobacteria;o__SAR11_clade;f__Surface_1;g__?;s__?		182.974	13.2922	8.98697	1151	15.4622	1.41262	0.27	EBB Bigelow dock	170412	170412	All prokaryotes (SYTO-9-positive)	1meter	0.10985	0.18027	20.28				Pelagibacter	d__Bacteria;p__Proteobacteria;c__Alphaproteobacteria;o__Pelagibacterales;f__Pelagibacteraceae;g__Pelagibacter;s__Pelagibacter ubique
AH-141-I13	1 cell	1.94629	391942	666595	57070	37.5882	46.55	668	0.251497	925.272	0	k__Bacteria;p__Proteobacteria;c__Gammaproteobacteria;o__;f__;g__;s__	no SSU regions found		244.24	28.1332	17.7678	6425	5.27211	4.71876	0.44	EBB Bigelow dock	170412	170412	All prokaryotes (SYTO-9-positive)	1meter	0.10985	0.18027	27.0101				D2472	d__Bacteria;p__Proteobacteria;c__Gammaproteobacteria;o__SAR86;f__D2472;g__D2472;s__
AH-141-I14	1 cell	1.85703	498387	1293821	221498	36.4596	78.08	1289	0.17533	922.809	0	k__Bacteria;p__Proteobacteria;c__Gammaproteobacteria;o__Thiotrichales;p__;c__;o__;f__;g__;s__	no SSUs were classified		540.111	48.526	37.7118	7353	6.12849	5.38065	0.46	EBB Bigelow dock	170412	170412	All prokaryotes (SYTO-9-positive)	1meter	0.10985	0.18027	59.5114				Thioglobus	d__Bacteria;p__Proteobacteria;c__Gammaproteobacteria;o__PS1;f__Thioglobaceae;g__Thioglobus;s__
AH-141-I15	1 cell	1.94563	455797	850822	94004	46.0866	23.28	822	0.222628	934.391	0	k__Bacteria;p__Proteobacteria;c__Gammaproteobacteria;o__;f__;g__;s__	no SSU regions found		436.96	56.6307	33.8915	8192	18.0598	16.094	0.71	EBB Bigelow dock	170412	170412	All prokaryotes (SYTO-9-positive)	1meter	0.10985	0.18027	48.1803				Litoricola	d__Bacteria;p__Proteobacteria;c__Gammaproteobacteria;o__Pseudomonadales;f__Litoricolaceae;g__Litoricola;s__
AH-141-I16	1 cell	2.39461	405608	48102	22440	37.6741	0	43	0.465116	941.419	0	NA;unresolved	no SSU regions found		265.99	31.8906	19.2119	6326	31.1815	5.01695	0.45	EBB Bigelow dock	170412	170412	All prokaryotes (SYTO-9-positive)	1meter	0.10985	0.18027	29.3993				Unclassified	Unclassified
AH-141-I18	1 cell	1.71986	607470	1593391	205134	43.9231	70.69	1539	0.22937	932.918	0	k__Bacteria;p__Proteobacteria;c__Betaproteobacteria	no SSU regions found		354.604	28.9636	21.3085	8041	26.5617	13.5316	0.67	EBB Bigelow dock	170412	170412	All prokaryotes (SYTO-9-positive)	1meter	0.10985	0.18027	39.1335				UBA3031	d__Bacteria;p__Proteobacteria;c__Gammaproteobacteria;o__Burkholderiales;f__SG8-40;g__UBA3031;s__
AH-141-I19	1 cell	2.01711	616021	1112111	99564	36.1634	27.59	865	0.408092	1042.93	0	k__Bacteria;p__Bacteroidetes;c__Sphingobacteriia;o__Sphingobacteriales;f__Saprospiraceae;g__Lewinella	k__Bacteria;p__Bacteroidetes;c__Saprospiria;o__Saprospirales;f__?;g__?;s__?		314.853	33.6258	36.328	6519	5.64559	7.2431	0.52	EBB Bigelow dock	170412	170412	All prokaryotes (SYTO-9-positive)	1meter	0.10985	0.18027	34.7669				UBA1994	d__Bacteria;p__Bacteroidota;c__Bacteroidia;o__Chitinophagales;f__Saprospiraceae;g__UBA1994;s__UBA1994 sp002335865
AH-141-I20	1 cell	1.65316	634068	2386109	98415	52.2032	54.49	2127	0.309826	963.791	0	k__Bacteria;p__Proteobacteria;c__Gammaproteobacteria;o__;f__;g__;s__	k__Bacteria;p__Proteobacteria;c__Gammaproteobacteria;o__Oceanospirillales;f__OM182_clade;g__?;s__?		813.923	93.4241	49.116	8521	15.0484	22.895	0.82	EBB Bigelow dock	170412	170412	All prokaryotes (SYTO-9-positive)	1meter	0.10985	0.18027	89.5897				UBA4582	d__Bacteria;p__Proteobacteria;c__Gammaproteobacteria;o__Pseudomonadales;f__HTCC2089;g__UBA4582;s__
AH-141-I21	1 cell	1.78092	511595	1092834	268483	32.5145	69.88	1130	0.278761	893.385	0	k__Bacteria;p__Proteobacteria;c__Alphaproteobacteria;o__Rickettsiales;f__Pelagibacteraceae	k__Bacteria;p__Proteobacteria;c__Alphaproteobacteria;o__SAR11_clade;f__Surface_4;g__?;s__?		203.743	29.0615	30.2024	5525	8.5821	3.1344	0.37	EBB Bigelow dock	170412	170412	All prokaryotes (SYTO-9-positive)	1meter	0.10985	0.18027	22.5614				AG-422-B15	d__Bacteria;p__Proteobacteria;c__Alphaproteobacteria;o__Pelagibacterales;f__AG-422-B15;g__;s__
AH-141-I22	1 cell	1.78544	644386	1332807	69209	36.36	47.36	1015	0.405911	1074.87	0	k__Bacteria;p__Bacteroidetes;c__Sphingobacteriia;o__Sphingobacteriales;f__Saprospiraceae;g__Lewinella	k__Bacteria;p__Bacteroidetes;c__Saprospiria;o__Saprospirales;f__?;g__?;s__?		443.581	44.5643	12.9092	7741	16.0714	12.6738	0.65	EBB Bigelow dock	170412	170412	All prokaryotes (SYTO-9-positive)	1meter	0.10985	0.18027	48.9076				UBA1994	d__Bacteria;p__Bacteroidota;c__Bacteroidia;o__Chitinophagales;f__Saprospiraceae;g__UBA1994;s__UBA1994 sp002335865
AH-141-I23	1 cell	1.66178	678667	1675296	131906	39.6224	49.39	1513	0.438863	995.882	0	k__Bacteria;p__Bacteroidetes;c__Flavobacteriia;o__Flavobacteriales;f__Cryomorphaceae	k__Bacteria;p__Bacteroidetes;c__Flavobacteriia;o__Flavobacteriales;f__Cryomorphaceae;g__?;s__?		585.816	67.8394	28.8783	8155	9.04653	17.5939	0.74	EBB Bigelow dock	170412	170412	All prokaryotes (SYTO-9-positive)	1meter	0.10985	0.18027	64.5322				SHAN690	d__Bacteria;p__Bacteroidota;c__Bacteroidia;o__Flavobacteriales;f__Salibacteraceae;g__SHAN690;s__SHAN690 sp002390775
AH-141-J02	1 cell	1.81639	46827	364958	47763	50.9535	14.42	363	0.300275	825.306	0	k__Bacteria;p__Proteobacteria;c__Alphaproteobacteria;o__Rhodobacterales;f__Rhodobacteraceae;g__Sulfitobacter	k__Bacteria;p__Proteobacteria;c__Alphaproteobacteria;o__Rhodobacterales;f__Rhodobacteraceae;g__Sulfitobacter;s__?		434.938	39.6466	44.3581	7678	9.26136	12.1096	0.64	EBB Bigelow dock	170412	170412	All prokaryotes (SYTO-9-positive)	1meter	0.10985	0.18027	47.9583				Ascidiaceihabitans	d__Bacteria;p__Proteobacteria;c__Alphaproteobacteria;o__Rhodobacterales;f__Rhodobacteraceae;g__Ascidiaceihabitans;s__
AH-141-J03	1 cell	2.12589	92772	431521	35637	59.3909	0	471	0.407643	807.611	0	NA;unresolved	no SSU regions found		517.885	62.0999	52.4846	7693	11.3611	12.6187	0.65	EBB Bigelow dock	170412	170412	All prokaryotes (SYTO-9-positive)	1meter	0.10985	0.18027	57.0699				Unclassified	Unclassified
AH-141-J04	1 cell	2.22107	508477	114651	16981	36.5335	10.34	117	0.307692	757.231	0	k__Bacteria;p__Proteobacteria;c__Gammaproteobacteria;o__Alteromonadales_3;f__Alteromonadaceae;o__Pseudomonadales;f__Dasania;g__Dasania;s__Dasania_marina	no SSU regions found		17.878	1.02375	9.78452	5709	4.34389	2.70933	0.35	EBB Bigelow dock	170412	170412	All prokaryotes (SYTO-9-positive)	1meter	0.10985	0.18027	2.14417				Unclassified	Unclassified
AH-141-J05	1 cell	2.61488	459371	414478	39792	39.1217	18.97	370	0.367568	992.357	0	k__Bacteria;p__Bacteroidetes;c__Flavobacteriia;o__Flavobacteriales;f__Flavobacteriaceae;g__Cellulophaga;s__Cellulophaga_lytica	no SSU regions found		283.953	35.2071	34.9066	7528	10.2908	4.50048	0.43	EBB Bigelow dock	170412	170412	All prokaryotes (SYTO-9-positive)	1meter	0.10985	0.18027	31.3726				MAG-120531	d__Bacteria;p__Bacteroidota;c__Bacteroidia;o__Flavobacteriales;f__Flavobacteriaceae;g__MAG-120531;s__
AH-141-J07	1 cell	1.81274	438237	912579	200057	39.3443	47.04	944	0.233051	914.496	0	k__Bacteria;p__Proteobacteria;c__Gammaproteobacteria;o__;f__;g__;s__	no SSU regions found		144.637	16.4901	3.43229	5065	5.59661	2.11266	0.32	EBB Bigelow dock	170412	170412	All prokaryotes (SYTO-9-positive)	1meter	0.10985	0.18027	16.0686				D2472	d__Bacteria;p__Proteobacteria;c__Gammaproteobacteria;o__SAR86;f__D2472;g__D2472;s__D2472 sp002469975
AH-141-J08	1 cell	2.05893	461681	454182	61792	47.9081	4.17	364	0.486264	1058.35	0	NA;unresolved	no SSU regions found		62.9699	4.32561	7.52005	8047	6.14574	14.8885	0.69	EBB Bigelow dock	170412	170412	All prokaryotes (SYTO-9-positive)	1meter	0.10985	0.18027	7.09752				Unclassified	Unclassified
AH-141-J10	1 cell	2.4477	320572	480151	44588	54.0853	13.79	480	0.55625	867.962	0	k__Bacteria;p__Verrucomicrobia;c__Verrucomicrobiae;o__Verrucomicrobiales;f__Verrucomicrobiaceae;g__Rubritalea;s__Rubritalea_marina	k__Bacteria;p__Verrucomicrobia;c__Verrucomicrobiae;o__Verrucomicrobiales;f__Rubritalecea;g__Roseibacillus;s__?		293.158	25.1804	5.71986	7737	9.90071	15.5821	0.71	EBB Bigelow dock	170412	170412	All prokaryotes (SYTO-9-positive)	1meter	0.10985	0.18027	32.3837				Akkermansiaceae	d__Bacteria;p__Verrucomicrobiota;c__Verrucomicrobiae;o__Verrucomicrobiales;f__Akkermansiaceae;g__;s__
AH-141-J11	1 cell	1.95672	518591	690357	77524	45.4316	42.73	698	0.204871	883.845	0	k__Bacteria;p__Proteobacteria;c__Gammaproteobacteria;o__Thiotrichales_2;f__Thiotrichaceae;g__Thiothrix	no SSU regions found		25.4329	2.19621	4.98322	4643	6.83658	2.67415	0.35	EBB Bigelow dock	170412	170412	All prokaryotes (SYTO-9-positive)	1meter	0.10985	0.18027	2.97407				UBA4575	d__Bacteria;p__Proteobacteria;c__Gammaproteobacteria;o__UBA4575;f__UBA4575;g__UBA4575;s__UBA4575 sp002386945
AH-141-J13	1 cell	2.77425	428405	85641	12502	30.6115	0	82	0.353659	835.085	0	NA;unresolved	no SSU regions found		31.2253	2.58727	12.2139	1000	9.09241	1.25797	0.26	EBB Bigelow dock	170412	170412	All prokaryotes (SYTO-9-positive)	1meter	0.10985	0.18027	3.61037				Unclassified	Unclassified
AH-141-J16	1 cell	1.79485	467448	1568944	127545	36.674	66.1	1505	0.216611	938.6	0	k__Bacteria;p__Proteobacteria;c__Alphaproteobacteria;o__Rhodobacterales;f__Rhodobacteraceae;f__;g__;s__	k__Bacteria;p__Proteobacteria;c__Alphaproteobacteria;o__Rhodobacterales;f__Rhodobacteraceae;g__?;s__?		474.536	44.3581	43.696	6508	15.7871	8.53279	0.56	EBB Bigelow dock	170412	170412	All prokaryotes (SYTO-9-positive)	1meter	0.10985	0.18027	52.3081				Amylibacter	d__Bacteria;p__Proteobacteria;c__Alphaproteobacteria;o__Rhodobacterales;f__Rhodobacteraceae;g__Amylibacter;s__Amylibacter sp000153745
AH-141-J18	1 cell	2.3673	383078	235172	15089	29.3947	13.38	238	0.252101	828.664	0	k__Bacteria;p__Proteobacteria;c__Alphaproteobacteria;o__Rickettsiales;o__;f__;g__;s__	no SSU regions found		162.691	24.5341	20.5815	5927	6.66674	3.78764	0.4	EBB Bigelow dock	170412	170412	All prokaryotes (SYTO-9-positive)	1meter	0.10985	0.18027	18.0519				MarineAlpha5-Bin3	d__Bacteria;p__Proteobacteria;c__Alphaproteobacteria;o__HIMB59;f__GCA-002718135;g__MarineAlpha5-Bin3;s__
AH-141-J19	1 cell	2.10734	626651	1211082	87431	53.5029	38.2	1203	0.285952	885.16	0	k__Bacteria;p__Proteobacteria;c__Alphaproteobacteria;o__Rhodobacterales;f__Rhodobacteraceae;g__Roseobacter;s__Roseobacter_RCA_cluster	k__Bacteria;p__Proteobacteria;c__Alphaproteobacteria;o__Rhodobacterales;f__Rhodobacteraceae;g__Planktomarina;s__?		459.12	55.0456	32.1245	7694	12.4233	10.6543	0.61	EBB Bigelow dock	170412	170412	All prokaryotes (SYTO-9-positive)	1meter	0.10985	0.18027	50.6146				Planktomarina	d__Bacteria;p__Proteobacteria;c__Alphaproteobacteria;o__Rhodobacterales;f__Rhodobacteraceae;g__Planktomarina;s__Planktomarina temperata
AH-141-J20	1 cell	1.90558	694133	434123	64016	52.0062	0	447	0.340045	851.483	0	NA;unresolved	no SSU regions found		471.346	45.0365	38.7323	7812	15.3409	10.4644	0.6	EBB Bigelow dock	170412	170412	All prokaryotes (SYTO-9-positive)	1meter	0.10985	0.18027	51.9576				Unclassified	Unclassified
AH-141-J21	1 cell	1.82995	796840	1004635	113257	37.1798	45.69	876	0.341324	1009.85	0	k__Bacteria;p__Bacteroidetes;c__Flavobacteriia;o__Flavobacteriales;f__Flavobacteriaceae;g__Ulvibacter;s__	no SSU regions found		403.435	45.9185	15.6128	7994	14.5718	11.4847	0.63	EBB Bigelow dock	170412	170412	All prokaryotes (SYTO-9-positive)	1meter	0.10985	0.18027	44.4976				HC6-5	d__Bacteria;p__Bacteroidota;c__Bacteroidia;o__Flavobacteriales;f__Flavobacteriaceae;g__HC6-5;s__
AH-141-J22	1 cell	1.89052	700065	772421	73060	43.1888	25.86	619	0.420032	1055.44	0	k__Bacteria;p__Verrucomicrobia;c__Opitutae;o__Opitutales;f__Opitutaceae	no SSU regions found		589.036	56.6148	39	8142	8.98823	18.5225	0.76	EBB Bigelow dock	170412	170412	All prokaryotes (SYTO-9-positive)	1meter	0.10985	0.18027	64.8858				MB11C04	d__Bacteria;p__Verrucomicrobiota;c__Verrucomicrobiae;o__Opitutales;f__MB11C04;g__MB11C04;s__
AH-141-J23	1 cell	1.77162	588991	829232	99452	30.2344	63.35	871	0.228473	860.093	0	k__Bacteria;p__Proteobacteria;c__Alphaproteobacteria;o__Rickettsiales;f__Pelagibacteraceae;g__Candidatus_Pelagibacter;s__Candidatus_Pelagibacter_ubique	k__Bacteria;p__Proteobacteria;c__Alphaproteobacteria;o__SAR11_clade;f__Surface_1;g__?;s__?		119.49	18.2128	20.8259	717	5.24698	1.12704	0.25	EBB Bigelow dock	170412	170412	All prokaryotes (SYTO-9-positive)	1meter	0.10985	0.18027	13.3062				Pelagibacter	d__Bacteria;p__Proteobacteria;c__Alphaproteobacteria;o__Pelagibacterales;f__Pelagibacteraceae;g__Pelagibacter;s__
AH-141-K04	1 cell	2.18856	346161	517890	29640	54.9458	29.31	512	0.292969	861.553	0	k__Bacteria;p__Proteobacteria;c__Betaproteobacteria;o__Burkholderiales;f__Comamonadaceae;g__Brachymonas;s__Brachymonas_chironomi	no SSU regions found		384.233	48.7036	40.9548	7650	25.8473	8.3548	0.55	EBB Bigelow dock	170412	170412	All prokaryotes (SYTO-9-positive)	1meter	0.10985	0.18027	42.3883				RS62	d__Bacteria;p__Proteobacteria;c__Gammaproteobacteria;o__Burkholderiales;f__Burkholderiaceae;g__RS62;s__RS62 sp002340675
AH-141-K05	1 cell	2.26975	418635	852315	43093	49.6112	25.98	806	0.264268	904.684	0	k__Bacteria;p__Proteobacteria;c__Gammaproteobacteria;o__;f__;g__;s__	no SSU regions found		290.86	25.5619	17.1471	7254	11.2025	5.01836	0.45	EBB Bigelow dock	170412	170412	All prokaryotes (SYTO-9-positive)	1meter	0.10985	0.18027	32.1312				HTCC2207	d__Bacteria;p__Proteobacteria;c__Gammaproteobacteria;o__Pseudomonadales;f__Porticoccaceae;g__HTCC2207;s__
AH-141-K07	1 cell	1.9321	269380	845139	89498	29.9436	62.64	881	0.240636	883.687	0	k__Bacteria;p__Proteobacteria;c__Alphaproteobacteria;o__Rickettsiales;f__Pelagibacteraceae;g__Candidatus_Pelagibacter;s__Candidatus_Pelagibacter_ubique;unresolved	no SSU regions found		92.4965	6.46286	6.42121	1249	3.80151	1.41083	0.27	EBB Bigelow dock	170412	170412	All prokaryotes (SYTO-9-positive)	1meter	0.10985	0.18027	10.341				Pelagibacter	d__Bacteria;p__Proteobacteria;c__Alphaproteobacteria;o__Pelagibacterales;f__Pelagibacteraceae;g__Pelagibacter;s__
AH-141-K09	1 cell	2.96626	307001	26354	11560	34.6171	0	28	0.392857	823.464	0	NA;unresolved	no SSU regions found		141.878	24.2974	23.8441	6386	3.97079	2.93364	0.36	EBB Bigelow dock	170412	170412	All prokaryotes (SYTO-9-positive)	1meter	0.10985	0.18027	15.7656				Unclassified	Unclassified
AH-141-K10	1 cell	2.03818	318338	574516	74620	31.5897	10.34	571	0.217163	910.653	0	k__Bacteria;p__Proteobacteria;c__Alphaproteobacteria;o__Rhodospirillales;f__Rhodospirillaceae;unresolved	no SSUs were classified		206.191	18.07	10.9966	6352	4.07367	5.31302	0.46	EBB Bigelow dock	170412	170412	All prokaryotes (SYTO-9-positive)	1meter	0.10985	0.18027	22.8304				AAA536-G10	d__Bacteria;p__Proteobacteria;c__Alphaproteobacteria;o__Puniceispirillales;f__AAA536-G10;g__AAA536-G10;s__
AH-141-K11	1 cell	1.92101	266182	946248	75751	29.778	71.45	992	0.226815	871.516	0	k__Bacteria;p__Proteobacteria;c__Alphaproteobacteria;o__Rickettsiales;f__Pelagibacteraceae;g__Candidatus_Pelagibacter;s__Candidatus_Pelagibacter_ubique;unresolved	k__Bacteria;p__Proteobacteria;c__Alphaproteobacteria;o__SAR11_clade;f__Surface_1;g__?;s__?		80.993	14.3866	22.9143	1845	16.5714	1.52036	0.28	EBB Bigelow dock	170412	170412	All prokaryotes (SYTO-9-positive)	1meter	0.10985	0.18027	9.07735				Pelagibacter	d__Bacteria;p__Proteobacteria;c__Alphaproteobacteria;o__Pelagibacterales;f__Pelagibacteraceae;g__Pelagibacter;s__
AH-141-K13	1 cell	1.99128	451905	158318	155064	33.7201	0	207	0.84058	735.754	0	NA;unresolved	no SSU regions found		55.5195	17.9057	42.1341	10985	92.5355	240.832	2.09	EBB Bigelow dock	170412	170412	All prokaryotes (SYTO-9-positive)	1meter	0.10985	0.18027	6.27909				Unclassified	Unclassified
AH-141-K14	1 cell	1.97421	559951	837461	51668	37.8201	31.23	772	0.426166	919.293	0	k__Bacteria;p__Bacteroidetes;c__Flavobacteriia;o__Flavobacteriales;f__Cryomorphaceae;g__Fluviicola;s__Fluviicola_taffensis	no SSU regions found		271.886	31.2341	25.6122	6308	6.90611	7.22074	0.52	EBB Bigelow dock	170412	170412	All prokaryotes (SYTO-9-positive)	1meter	0.10985	0.18027	30.047				UBA2040	d__Bacteria;p__Bacteroidota;c__Bacteroidia;o__Flavobacteriales;f__Crocinitomicaceae;g__UBA2040;s__
AH-141-K16	1 cell	2.24814	347044	211734	49246	29.2655	17.07	231	0.194805	842.961	0	k__Bacteria;p__Proteobacteria;c__Alphaproteobacteria;o__Rickettsiales;f__Pelagibacteraceae;g__Candidatus_Pelagibacter;s__Candidatus_Pelagibacter_ubique	no SSU regions found		178.479	26.9225	28.7527	6411	14.3705	3.45455	0.39	EBB Bigelow dock	170412	170412	All prokaryotes (SYTO-9-positive)	1meter	0.10985	0.18027	19.7862				Pelagibacter	d__Bacteria;p__Proteobacteria;c__Alphaproteobacteria;o__Pelagibacterales;f__Pelagibacteraceae;g__Pelagibacter;s__
AH-141-K19	1 cell	2.06351	575876	303223	43920	33.9668	24.14	294	0.20068	960.133	0	k__Bacteria;p__Proteobacteria;c__Gammaproteobacteria;o__Thiotrichales;f__Francisellaceae;g__Francisella	no SSUs were classified		220.642	37.4477	22.924	4331	7.08802	3.7029	0.4	EBB Bigelow dock	170412	170412	All prokaryotes (SYTO-9-positive)	1meter	0.10985	0.18027	24.4178				SCGC-AAA076-P13	d__Bacteria;p__Proteobacteria;c__Gammaproteobacteria;o__SAR86;f__D2472;g__SCGC-AAA076-P13;s__
AH-141-K20	1 cell	1.76613	686254	995028	107309	37.8219	59.24	981	0.2263	944.168	0	k__Bacteria;p__Proteobacteria;c__Gammaproteobacteria;o__Thiotrichales;f__Francisellaceae;g__Francisella	no SSUs were classified		191.714	32.6984	50.1413	6059	9.41358	3.84341	0.41	EBB Bigelow dock	170412	170412	All prokaryotes (SYTO-9-positive)	1meter	0.10985	0.18027	21.2401				D2472	d__Bacteria;p__Proteobacteria;c__Gammaproteobacteria;o__SAR86;f__D2472;g__D2472;s__
AH-141-K21	1 cell	1.89226	444447	942604	86073	29.8127	52.86	905	0.341436	948.946	0	k__Bacteria;p__Bacteroidetes;c__Flavobacteriia;o__Flavobacteriales;f__Flavobacteriaceae	k__Bacteria;p__Bacteroidetes;c__Flavobacteriia;o__Flavobacteriales;f__Flavobacteriaceae;g__NS4_marine_group;s__?		236.339	27.6161	15.9163	4849	5.7886	3.36873	0.38	EBB Bigelow dock	170412	170412	All prokaryotes (SYTO-9-positive)	1meter	0.10985	0.18027	26.1421				MAG-121220-bin8	d__Bacteria;p__Bacteroidota;c__Bacteroidia;o__Flavobacteriales;f__Flavobacteriaceae;g__MAG-121220-bin8;s__
AH-141-K22	1 cell	1.96653	667137	682629	42794	51.7672	23.26	634	0.370662	886.144	0	k__Bacteria;p__Proteobacteria;c__Gammaproteobacteria;o__;f__;g__;s__	no SSU regions found		441.094	55.7463	37.8126	7323	23.1019	9.66697	0.58	EBB Bigelow dock	170412	170412	All prokaryotes (SYTO-9-positive)	1meter	0.10985	0.18027	48.6345				OM182	d__Bacteria;p__Proteobacteria;c__Gammaproteobacteria;o__Pseudomonadales;f__Pseudohongiellaceae;g__OM182;s__OM182 sp001438145
AH-141-K23	1 cell	2.75666	175144	106928	12059	28.768	5.66	115	0.252174	756.096	0	k__Bacteria;p__Proteobacteria;c__Alphaproteobacteria;o__Rickettsiales;f__Pelagibacteraceae;g__Candidatus_Pelagibacter-like;g__Candidatus_Pelagibacter;s__Candidatus_Pelagibacter_ubique	no SSU regions found		96.0603	15.9029	24.0798	1392	5.72549	1.31917	0.27	EBB Bigelow dock	170412	170412	All prokaryotes (SYTO-9-positive)	1meter	0.10985	0.18027	10.7325				Unclassified	Unclassified
AH-141-L02	1 cell	2.509	160898	75724	11139	38.2574	7.76	70	0.342857	791.429	0	k__Bacteria;p__Bacteroidetes;c__Flavobacteriia;o__Flavobacteriales;f__Flavobacteriaceae;unresolved	no SSU regions found		400.779	48.4238	19.8068	7640	11.3006	6.9236	0.51	EBB Bigelow dock	170412	170412	All prokaryotes (SYTO-9-positive)	1meter	0.10985	0.18027	44.2059				Unclassified	Unclassified
AH-141-L04	1 cell	1.93646	435159	691881	63053	45.5038	25.97	669	0.324365	864.547	0	k__Bacteria;p__Proteobacteria;c__Alphaproteobacteria;o__Rhodobacterales;f__Rhodobacteraceae;g__Roseobacter;s__Roseobacter_RCA_cluster	no SSUs were classified		590.03	61.2505	47.1346	8538	21.3354	23.0273	0.82	EBB Bigelow dock	170412	170412	All prokaryotes (SYTO-9-positive)	1meter	0.10985	0.18027	64.9951				Planktomarina	d__Bacteria;p__Proteobacteria;c__Alphaproteobacteria;o__Rhodobacterales;f__Rhodobacteraceae;g__Planktomarina;s__
AH-141-L05	1 cell	2.67815	407092	753747	44823	55.1074	14.45	824	0.331311	794.972	0	k__Bacteria;p__Proteobacteria;c__Alphaproteobacteria;o__Rhodobacterales;f__Rhodobacteraceae;g__Octadecabacter	k__Bacteria;p__Proteobacteria;c__Alphaproteobacteria;o__Rhodobacterales;f__Rhodobacteraceae;g__Octadecabacter;s__?		446.144	36.9095	12.5744	6759	9.63578	6.78013	0.51	EBB Bigelow dock	170412	170412	All prokaryotes (SYTO-9-positive)	1meter	0.10985	0.18027	49.1892				Octadecabacter	d__Bacteria;p__Proteobacteria;c__Alphaproteobacteria;o__Rhodobacterales;f__Rhodobacteraceae;g__Octadecabacter;s__
AH-141-L06	1 cell	2.81902	403493	176315	34224	30.8561	0	234	0.867521	625.718	0	NA;unresolved	no SSU regions found		116.358	30.5053	155.668	12221	632.627	570.942	2.94	EBB Bigelow dock	170412	170412	All prokaryotes (SYTO-9-positive)	1meter	0.10985	0.18027	12.9622				Unclassified	Unclassified
AH-141-L07	1 cell	2.34901	433882	219140	17826	37.3309	4.17	203	0.270936	869.606	0	NA;unresolved	no SSU regions found		437.944	65.3226	57.7884	7961	16.5319	11.4091	0.62	EBB Bigelow dock	170412	170412	All prokaryotes (SYTO-9-positive)	1meter	0.10985	0.18027	48.2884				Unclassified	Unclassified
AH-141-L08	1 cell	2.35665	532172	246449	18770	32.1344	8.68	230	0.334783	883.622	0	k__Bacteria;p__Bacteroidetes;c__Flavobacteriia;o__Flavobacteriales;f__Flavobacteriaceae;g__Polaribacter	no SSU regions found		233.5	28.8458	22.2698	5850	4.55265	4.48155	0.43	EBB Bigelow dock	170412	170412	All prokaryotes (SYTO-9-positive)	1meter	0.10985	0.18027	25.8302				Unclassified	Unclassified
AH-141-L10	1 cell	2.2547	323838	91353	29494	37.0376	0	84	0.25	956.714	0	NA;unresolved	no SSU regions found		324.238	30.313	41.9392	6764	5.32199	6.58295	0.5	EBB Bigelow dock	170412	170412	All prokaryotes (SYTO-9-positive)	1meter	0.10985	0.18027	35.7978				Unclassified	Unclassified
AH-141-L11	1 cell	1.93756	621066	767902	76952	37.4222	12.5	666	0.429429	1005.63	0	NA;unresolved	no SSUs were classified		349.655	38.165	27.6705	6379	4.81185	6.14315	0.49	EBB Bigelow dock	170412	170412	All prokaryotes (SYTO-9-positive)	1meter	0.10985	0.18027	38.5899				UBA6770	d__Bacteria;p__Bacteroidota;c__Bacteroidia;o__Flavobacteriales;f__Salibacteraceae;g__UBA6770;s__UBA6770 sp002707155
AH-141-L13	1 cell	2.11962	584264	413366	28371	37.5249	18.1	431	0.303944	840.211	0	k__Bacteria;p__Proteobacteria;c__Gammaproteobacteria;unresolved	no SSUs were classified		171.255	26.1211	25.8509	5617	3.51379	3.58513	0.39	EBB Bigelow dock	170412	170412	All prokaryotes (SYTO-9-positive)	1meter	0.10985	0.18027	18.9926				D2472	d__Bacteria;p__Proteobacteria;c__Gammaproteobacteria;o__SAR86;f__D2472;g__D2472;s__
AH-141-L14	1 cell	2.66947	442215	106835	6644	49.5353	8.33	105	0.428571	791.429	0	NA;unresolved	no SSU regions found		529.216	57.3273	32.4694	7977	8.97561	10.9719	0.61	EBB Bigelow dock	170412	170412	All prokaryotes (SYTO-9-positive)	1meter	0.10985	0.18027	58.3146				Unclassified	Unclassified
AH-141-L16	1 cell	2.10305	589761	673472	70343	44.8048	36.83	603	0.369818	1020.61	0	k__Bacteria;p__Bacteroidetes;c__Flavobacteriia;o__Flavobacteriales;f__Cryomorphaceae;g__Owenweeksia;s__Owenweeksia_hongkongensis	no SSUs were classified		326.341	33.0402	20.8904	7307	13.4917	8.96426	0.57	EBB Bigelow dock	170412	170412	All prokaryotes (SYTO-9-positive)	1meter	0.10985	0.18027	36.0288				UBA10364	d__Bacteria;p__Bacteroidota;c__Bacteroidia;o__Flavobacteriales;f__Schleiferiaceae;g__UBA10364;s__UBA10364 sp003045825
AH-141-L18	1 cell	2.19639	800473	552072	20876	38.3001	6.9	477	0.427673	929.453	0	k__Bacteria;p__Bacteroidetes;c__Sphingobacteriia;o__Sphingobacteriales;f__Saprospiraceae;g__Saprospira;s__Saprospira_grandis	no SSUs were classified		354.754	44.4392	34.1592	7655	5.12599	10.8706	0.61	EBB Bigelow dock	170412	170412	All prokaryotes (SYTO-9-positive)	1meter	0.10985	0.18027	39.1499				UBA9320	d__Bacteria;p__Bacteroidota;c__Bacteroidia;o__NS11-12g;f__UBA9320;g__UBA9320;s__
AH-141-L19	1 cell	1.97576	721407	41002	41002	47.2075	0	50	0.86	763.34	0	NA;unresolved	no SSU regions found		430.923	38.364	30.1854	7554	9.31881	9.38716	0.58	EBB Bigelow dock	170412	170412	All prokaryotes (SYTO-9-positive)	1meter	0.10985	0.18027	47.5171				Unclassified	Unclassified
AH-141-L21	1 cell	1.58993	505026	1988811	122802	54.3741	48.84	1883	0.554434	928.576	0	k__Bacteria;p__Verrucomicrobia;c__Verrucomicrobiae;o__Verrucomicrobiales;f__Verrucomicrobiaceae;g__Rubritalea;s__Rubritalea_marina	k__Bacteria;p__Verrucomicrobia;c__Verrucomicrobiae;o__Verrucomicrobiales;f__Rubritalecea;g__Roseibacillus;s__?		496.295	43.3535	10.8158	8714	12.6364	21.5433	0.8	EBB Bigelow dock	170412	170412	All prokaryotes (SYTO-9-positive)	1meter	0.10985	0.18027	54.6983				Akkermansiaceae	d__Bacteria;p__Verrucomicrobiota;c__Verrucomicrobiae;o__Verrucomicrobiales;f__Akkermansiaceae;g__;s__
AH-141-M02	1 cell	1.82339	104697	379840	53549	37.6782	8.62	351	0.202279	937.009	0	k__Bacteria;p__Proteobacteria;c__Alphaproteobacteria;o__Rhodobacterales;f__Rhodobacteraceae;f__;g__;s__	no SSU regions found		417.04	39.3192	59.394	6813	15.2614	6.46468	0.5	EBB Bigelow dock	170412	170412	All prokaryotes (SYTO-9-positive)	1meter	0.10985	0.18027	45.9922				Unclassified	Unclassified
AH-141-M03	1 cell	2.01777	68077	379365	32978	44.6831	12.07	356	0.41573	959.379	0	k__Bacteria;p__Bacteroidetes;unresolved	no SSU regions found		397.358	42.6884	15.0802	6948	4.46834	7.33529	0.52	EBB Bigelow dock	170412	170412	All prokaryotes (SYTO-9-positive)	1meter	0.10985	0.18027	43.8301				UBA10364	d__Bacteria;p__Bacteroidota;c__Bacteroidia;o__Flavobacteriales;f__Schleiferiaceae;g__UBA10364;s__UBA10364 sp003045825
AH-141-M04	1 cell	1.96879	354729	469856	35784	54.4243	1.75	428	0.817757	889.474	0	k__Bacteria;p__Proteobacteria;c__Alphaproteobacteria;o__Rickettsiales;f__Rickettsiaceae;g__Orientia;s__Orientia_tsutsugamushi	no SSU regions found		3557.52	448.092	1399.97	12648	265.318	878.344	3.49	EBB Bigelow dock	170412	170412	All prokaryotes (SYTO-9-positive)	1meter	0.10985	0.18027	390.974				Unclassified	Unclassified
AH-141-M05	1 cell	1.96866	422592	1162463	42325	50.561	41.75	1190	0.312605	815.855	0	k__Bacteria;p__Proteobacteria;c__Alphaproteobacteria;o__Rhodobacterales;f__Rhodobacteraceae;g__;s__	k__Bacteria;p__Proteobacteria;c__Alphaproteobacteria;o__Rhodobacterales;f__Rhodobacteraceae;g__Sulfitobacter;s__?		449.038	41.1105	22.0054	7725	6.5774	8.44808	0.55	EBB Bigelow dock	170412	170412	All prokaryotes (SYTO-9-positive)	1meter	0.10985	0.18027	49.5071				Ascidiaceihabitans	d__Bacteria;p__Proteobacteria;c__Alphaproteobacteria;o__Rhodobacterales;f__Rhodobacteraceae;g__Ascidiaceihabitans;s__
AH-141-M06	1 cell	1.80977	433013	1566214	75982	48.9507	53.62	1418	0.287024	928.75	0	k__Bacteria;p__Proteobacteria;c__Gammaproteobacteria;o__;f__;g__;s__	no SSU regions found		326.8	51.7376	36.1498	7696	13.175	8.00874	0.54	EBB Bigelow dock	170412	170412	All prokaryotes (SYTO-9-positive)	1meter	0.10985	0.18027	36.0793				UBA4421	d__Bacteria;p__Proteobacteria;c__Gammaproteobacteria;o__Pseudomonadales;f__HTCC2089;g__UBA4421;s__
AH-141-M07	1 cell	1.89814	382725	910699	84898	47.1817	31.03	846	0.355792	878.27	0	k__Bacteria;p__Proteobacteria;c__Gammaproteobacteria;unresolved	k__Bacteria;p__Proteobacteria;c__Gammaproteobacteria;o__Oceanospirillales;f__Oceanospirillaceae;g__Pseudohongiella;s__?		326.8	36.4918	21.3534	7322	11.6358	8.0993	0.54	EBB Bigelow dock	170412	170412	All prokaryotes (SYTO-9-positive)	1meter	0.10985	0.18027	36.0793				UBA9145	d__Bacteria;p__Proteobacteria;c__Gammaproteobacteria;o__Pseudomonadales;f__Pseudohongiellaceae;g__UBA9145;s__
AH-141-M08	1 cell	2.28037	332132	100754	22882	31.2811	11.29	103	0.242718	848.262	0	k__Bacteria;p__Proteobacteria;c__Alphaproteobacteria;o__Rhodospirillales;f__Rhodospirillaceae;unresolved	no SSU regions found		431.711	37.6641	24.3829	7716	9.39508	6.29434	0.49	EBB Bigelow dock	170412	170412	All prokaryotes (SYTO-9-positive)	1meter	0.10985	0.18027	47.6037				AAA536-G10	d__Bacteria;p__Proteobacteria;c__Alphaproteobacteria;o__Puniceispirillales;f__AAA536-G10;g__AAA536-G10;s__
AH-141-M09	1 cell	1.94216	239250	753186	66796	30.0043	54.03	778	0.201799	883.021	0	k__Bacteria;p__Proteobacteria;c__Alphaproteobacteria;o__Rickettsiales;f__Pelagibacteraceae;g__Candidatus_Pelagibacter-like;g__Candidatus_Pelagibacter	k__Bacteria;p__Proteobacteria;c__Alphaproteobacteria;o__SAR11_clade;f__Surface_1;g__?;s__?		103.155	9.55487	14.9514	4332	10.106	3.18458	0.38	EBB Bigelow dock	170412	170412	All prokaryotes (SYTO-9-positive)	1meter	0.10985	0.18027	11.5118				Pelagibacter	d__Bacteria;p__Proteobacteria;c__Alphaproteobacteria;o__Pelagibacterales;f__Pelagibacteraceae;g__Pelagibacter;s__
AH-141-M13	1 cell	2.10865	511754	105194	35275	50.8537	0	115	0.443478	746.287	0	NA;unresolved	no SSU regions found		739.741	84.291	55.1695	8328	31.2341	17.7304	0.74	EBB Bigelow dock	170412	170412	All prokaryotes (SYTO-9-positive)	1meter	0.10985	0.18027	81.4408				Unclassified	Unclassified
AH-141-M14	1 cell	2.01265	360717	445707	53337	30.1146	18.97	385	0.34026	1007.29	0	k__Bacteria;p__Bacteroidetes;c__Flavobacteriia;o__Flavobacteriales;f__Flavobacteriaceae;g__Olleya	k__Bacteria;p__Bacteroidetes;c__Flavobacteriia;o__Flavobacteriales;f__Flavobacteriaceae;g__NS4_marine_group;s__?		272.69	32.1832	18.4083	5035	6.07874	3.54455	0.39	EBB Bigelow dock	170412	170412	All prokaryotes (SYTO-9-positive)	1meter	0.10985	0.18027	30.1352				MAG-121220-bin8	d__Bacteria;p__Bacteroidota;c__Bacteroidia;o__Flavobacteriales;f__Flavobacteriaceae;g__MAG-121220-bin8;s__
AH-141-M17	1 cell	2.30342	300645	70384	15411	64.6468	0	52	0.865385	995.865	0	NA;unresolved	no SSU regions found		19.9045	1.29985	2.38575	773	1.70271	1.20164	0.26	EBB Bigelow dock	170412	170412	All prokaryotes (SYTO-9-positive)	1meter	0.10985	0.18027	2.36677				Unclassified	Unclassified
AH-141-M18	1 cell	2.09259	634790	731760	71374	37.7509	25.86	742	0.261456	903.965	0	k__Bacteria;p__Proteobacteria;c__Gammaproteobacteria;o__Thiotrichales;f__Francisellaceae;g__Francisella	no SSU regions found		181.693	24.2974	28.9474	5565	7.26859	4.65553	0.44	EBB Bigelow dock	170412	170412	All prokaryotes (SYTO-9-positive)	1meter	0.10985	0.18027	20.1393				D2472	d__Bacteria;p__Proteobacteria;c__Gammaproteobacteria;o__SAR86;f__D2472;g__D2472;s__
AH-141-M19	1 cell	1.71774	509025	1277370	85642	53.5056	38.62	1265	0.310672	878.56	0	k__Bacteria;p__Proteobacteria;c__Alphaproteobacteria;o__Rhodobacterales;f__Rhodobacteraceae;g__Roseobacter;s__Roseobacter_RCA_cluster	k__Bacteria;p__Proteobacteria;c__Alphaproteobacteria;o__Rhodobacterales;f__Rhodobacteraceae;g__Planktomarina;s__?		454.562	43.1044	32.129	7735	12.5956	12.3989	0.64	EBB Bigelow dock	170412	170412	All prokaryotes (SYTO-9-positive)	1meter	0.10985	0.18027	50.1139				Planktomarina	d__Bacteria;p__Proteobacteria;c__Alphaproteobacteria;o__Rhodobacterales;f__Rhodobacteraceae;g__Planktomarina;s__Planktomarina temperata
AH-141-M20	1 cell	1.80406	414634	917462	89642	29.6178	45.65	844	0.313981	993.859	0	k__Bacteria;p__Bacteroidetes;c__Flavobacteriia;o__Flavobacteriales;f__Flavobacteriaceae;unresolved	no SSU regions found		226.613	28.4953	28.1965	4240	2.48709	2.01691	0.31	EBB Bigelow dock	170412	170412	All prokaryotes (SYTO-9-positive)	1meter	0.10985	0.18027	25.0738				MAG-121220-bin8	d__Bacteria;p__Bacteroidota;c__Bacteroidia;o__Flavobacteriales;f__Flavobacteriaceae;g__MAG-121220-bin8;s__
AH-141-M21	1 cell	1.72724	560156	539457	41809	53.4536	26.09	554	0.294224	854.866	0	k__Bacteria;p__Actinobacteria;c__Actinobacteria;o__Actinomycetales;unresolved	no SSU regions found		204.891	28.3594	18.1642	6215	16.1734	3.76482	0.4	EBB Bigelow dock	170412	170412	All prokaryotes (SYTO-9-positive)	1meter	0.10985	0.18027	22.6876				UBA4592	d__Bacteria;p__Actinobacteriota;c__Actinomycetia;o__Nanopelagicales;f__S36-B12;g__UBA4592;s__UBA4592 sp002390705
AH-141-M22	1 cell	1.86857	174114	382714	53184	30.3485	15.52	358	0.360335	921.391	0	k__Bacteria;p__Bacteroidetes;c__Flavobacteriia;o__Flavobacteriales;f__Flavobacteriaceae;unresolved	k__Bacteria;p__Bacteroidetes;c__Flavobacteriia;o__Flavobacteriales;f__Flavobacteriaceae;g__NS4_marine_group;s__?		244.275	28.664	9.32274	4937	4.02077	2.18452	0.32	EBB Bigelow dock	170412	170412	All prokaryotes (SYTO-9-positive)	1meter	0.10985	0.18027	27.0138				Unclassified	Unclassified
AH-141-M23	1 cell	1.80138	126226	573460	48326	32.9547	18.59	524	0.395038	942.46	0	k__Bacteria;p__Bacteroidetes;c__Flavobacteriia;o__Flavobacteriales;f__Flavobacteriaceae;g__Gaetbulibacter;s__Gaetbulibacter_saemankumensis	k__Bacteria;p__Bacteroidetes;c__Flavobacteriia;o__Flavobacteriales;f__Flavobacteriaceae;g__Algibacter;s__?		411.22	53.2798	45.706	6440	10.9335	6.18299	0.49	EBB Bigelow dock	170412	170412	All prokaryotes (SYTO-9-positive)	1meter	0.10985	0.18027	45.3528				Algibacter_B	d__Bacteria;p__Bacteroidota;c__Bacteroidia;o__Flavobacteriales;f__Flavobacteriaceae;g__Algibacter_B;s__
AH-141-N02	1 cell	1.85121	138655	652342	56501	34.2466	29.82	593	0.330523	947.349	0	k__Bacteria;p__Bacteroidetes;c__Flavobacteriia;o__Flavobacteriales;f__Flavobacteriaceae;g__Polaribacter;s__	k__Bacteria;p__Bacteroidetes;c__Flavobacteriia;o__Flavobacteriales;f__Flavobacteriaceae;g__Polaribacter_2;s__?		325.608	30.3257	22.7763	6460	6.12074	3.70551	0.4	EBB Bigelow dock	170412	170412	All prokaryotes (SYTO-9-positive)	1meter	0.10985	0.18027	35.9483				Polaribacter	d__Bacteria;p__Bacteroidota;c__Bacteroidia;o__Flavobacteriales;f__Flavobacteriaceae;g__Polaribacter;s__
AH-141-N03	1 cell	2.02859	97732	288968	16832	36.9505	5.17	252	0.611111	937.155	0	k__Bacteria;p__Bacteroidetes;c__Flavobacteriia;o__Flavobacteriales;f__Cryomorphaceae;g__Fluviicola;s__Fluviicola_taffensis	no SSU regions found		784.719	93.7002	70.2554	8581	41.7921	27.686	0.89	EBB Bigelow dock	170412	170412	All prokaryotes (SYTO-9-positive)	1meter	0.10985	0.18027	86.3817				Unclassified	Unclassified
AH-141-N04	1 cell	2.18905	415803	436518	28128	51.3276	10.34	417	0.326139	876.871	0	k__Bacteria;p__Proteobacteria;c__Alphaproteobacteria;o__Rhodobacterales;f__Rhodobacteraceae;g__;s__	no SSU regions found		594.943	50.233	40.016	7678	23.1084	14.1401	0.68	EBB Bigelow dock	170412	170412	All prokaryotes (SYTO-9-positive)	1meter	0.10985	0.18027	65.5347				Ascidiaceihabitans	d__Bacteria;p__Proteobacteria;c__Alphaproteobacteria;o__Rhodobacterales;f__Rhodobacteraceae;g__Ascidiaceihabitans;s__
AH-141-N05	1 cell	2.11277	294919	307486	46414	29.0608	24.53	309	0.184466	917.33	0	k__Bacteria;p__Proteobacteria;c__Alphaproteobacteria;o__Rickettsiales;f__Pelagibacteraceae;g__Candidatus_Pelagibacter-like;g__Candidatus_Pelagibacter;s__Candidatus_Pelagibacter_ubique	no SSU regions found		158.65	12.6649	6.60983	6932	7.31162	4.80779	0.44	EBB Bigelow dock	170412	170412	All prokaryotes (SYTO-9-positive)	1meter	0.10985	0.18027	17.6079				Pelagibacter	d__Bacteria;p__Proteobacteria;c__Alphaproteobacteria;o__Pelagibacterales;f__Pelagibacteraceae;g__Pelagibacter;s__
AH-141-N07	1 cell	1.89746	425361	1127592	77699	34.4136	45.61	1031	0.342386	964.953	0	k__Bacteria;p__Bacteroidetes;c__Flavobacteriia;o__Flavobacteriales;f__Flavobacteriaceae;g__Polaribacter	k__Bacteria;p__Bacteroidetes;c__Flavobacteriia;o__Flavobacteriales;f__Flavobacteriaceae;g__Polaribacter_2;s__?		518.905	48.4919	28.0227	7605	15.6392	7.39325	0.52	EBB Bigelow dock	170412	170412	All prokaryotes (SYTO-9-positive)	1meter	0.10985	0.18027	57.182				Polaribacter	d__Bacteria;p__Bacteroidota;c__Bacteroidia;o__Flavobacteriales;f__Flavobacteriaceae;g__Polaribacter;s__
AH-141-N09	1 cell	1.958	428650	1024226	56684	44.8366	34.12	986	0.233266	896.624	0	k__Bacteria;p__Proteobacteria;c__Gammaproteobacteria;o__Oceanospirillales;f__Oceanospirillaceae;g__Marinobacterium	k__Bacteria;p__Proteobacteria;c__Gammaproteobacteria;o__Oceanospirillales;f__Oceanospirillaceae;g__Balneatrix;s__?		319.534	42.5028	26.5654	7680	11.3739	6.14229	0.49	EBB Bigelow dock	170412	170412	All prokaryotes (SYTO-9-positive)	1meter	0.10985	0.18027	35.281				ASP10-02a	d__Bacteria;p__Proteobacteria;c__Gammaproteobacteria;o__Pseudomonadales;f__Nitrincolaceae;g__ASP10-02a;s__ASP10-02a sp002335115
AH-141-N10	1 cell	2.41013	389069	1104371	44403	53.9677	43.1	1049	0.526215	899.572	0	k__Bacteria;p__Verrucomicrobia;c__Verrucomicrobiae;o__Verrucomicrobiales;f__Verrucomicrobiaceae;g__Rubritalea;s__Rubritalea_marina	k__Bacteria;p__Verrucomicrobia;c__Verrucomicrobiae;o__Verrucomicrobiales;f__Rubritalecea;g__Roseibacillus;s__?		299.699	22.1046	12.7345	7901	11.7905	14.9137	0.69	EBB Bigelow dock	170412	170412	All prokaryotes (SYTO-9-positive)	1meter	0.10985	0.18027	33.1022				Akkermansiaceae	d__Bacteria;p__Verrucomicrobiota;c__Verrucomicrobiae;o__Verrucomicrobiales;f__Akkermansiaceae;g__;s__
AH-141-N11	1 cell	1.83837	535480	1041776	122809	45.6914	54.73	1065	0.233803	867.454	0	k__Bacteria;p__Proteobacteria;c__Gammaproteobacteria;o__Thiotrichales_2;f__Thiotrichaceae;g__Thiothrix	k__Bacteria;p__Proteobacteria;c__Ca._Tenderia_class_incertae_sedis;o__Ca._Tenderia_order_incertae_sedis;f__Ca._Tenderia_family_incertae_sedis;g__?;s__?		23.2648	1.85564	2.61836	6485	3.66614	4.34755	0.43	EBB Bigelow dock	170412	170412	All prokaryotes (SYTO-9-positive)	1meter	0.10985	0.18027	2.73591				UBA4575	d__Bacteria;p__Proteobacteria;c__Gammaproteobacteria;o__UBA4575;f__UBA4575;g__UBA4575;s__UBA4575 sp002386945
AH-141-N13	1 cell	1.80221	435571	1252088	98064	51.815	26.72	1267	0.35438	845.642	0	k__Bacteria;p__Proteobacteria;c__Alphaproteobacteria;o__Rhodobacterales;f__Rhodobacteraceae;g__Roseobacter;s__Roseobacter_RCA_cluster	k__Bacteria;p__Proteobacteria;c__Alphaproteobacteria;o__Rhodobacterales;f__Rhodobacteraceae;g__Planktomarina;s__?		542.317	58.631	45.5841	7871	23.1409	15.4817	0.7	EBB Bigelow dock	170412	170412	All prokaryotes (SYTO-9-positive)	1meter	0.10985	0.18027	59.7538				Planktomarina	d__Bacteria;p__Proteobacteria;c__Alphaproteobacteria;o__Rhodobacterales;f__Rhodobacteraceae;g__Planktomarina;s__Planktomarina temperata
AH-141-N14	1 cell	1.87784	483061	979292	58690	53.3869	31.03	971	0.320288	870.897	0	k__Bacteria;p__Proteobacteria;c__Alphaproteobacteria;o__Rhodobacterales;f__Rhodobacteraceae;g__Roseobacter;s__Roseobacter_RCA_cluster	k__Bacteria;p__Proteobacteria;c__Alphaproteobacteria;o__Rhodobacterales;f__Rhodobacteraceae;g__Planktomarina;s__?		513.97	55.1773	65.3318	8341	7.23191	17.0079	0.73	EBB Bigelow dock	170412	170412	All prokaryotes (SYTO-9-positive)	1meter	0.10985	0.18027	56.6398				Planktomarina	d__Bacteria;p__Proteobacteria;c__Alphaproteobacteria;o__Rhodobacterales;f__Rhodobacteraceae;g__Planktomarina;s__Planktomarina temperata
AH-141-N15	1 cell	1.96558	362672	750599	75044	30.194	42.02	817	0.265606	822.726	0	k__Bacteria;p__Proteobacteria;c__Alphaproteobacteria;o__Rickettsiales;f__Pelagibacteraceae;g__Candidatus_Pelagibacter;s__Candidatus_Pelagibacter_ubique;unresolved	no SSU regions found		118.537	19.3392	20.3743	1224	1.61507	1.38218	0.27	EBB Bigelow dock	170412	170412	All prokaryotes (SYTO-9-positive)	1meter	0.10985	0.18027	13.2015				Pelagibacter	d__Bacteria;p__Proteobacteria;c__Alphaproteobacteria;o__Pelagibacterales;f__Pelagibacteraceae;g__Pelagibacter;s__
AH-141-N16	1 cell	1.97795	591280	979475	78357	34.1353	49.59	1004	0.265936	914.756	0	k__Bacteria;p__Proteobacteria;c__Gammaproteobacteria;o__;f__;g__;s__	no SSUs were classified		124.233	24.9163	28.1411	4875	3.81328	2.76083	0.36	EBB Bigelow dock	170412	170412	All prokaryotes (SYTO-9-positive)	1meter	0.10985	0.18027	13.8273				SCGC-AAA076-P13	d__Bacteria;p__Proteobacteria;c__Gammaproteobacteria;o__SAR86;f__D2472;g__SCGC-AAA076-P13;s__
AH-141-N18	1 cell	2.1008	709852	207174	30497	35.7728	0	194	0.494845	867.531	0	NA;unresolved	no SSU regions found		429.894	40.708	37.7489	8121	13.6865	10.9074	0.61	EBB Bigelow dock	170412	170412	All prokaryotes (SYTO-9-positive)	1meter	0.10985	0.18027	47.4042				Unclassified	Unclassified
AH-141-N19	1 cell	1.93625	511942	680949	81393	30.5381	43.4	700	0.241429	874.541	0	k__Bacteria;p__Proteobacteria;c__Alphaproteobacteria;o__Rickettsiales;f__Pelagibacteraceae;g__Candidatus_Pelagibacter;s__Candidatus_Pelagibacter_ubique;unresolved	k__Bacteria;p__Proteobacteria;c__Alphaproteobacteria;o__SAR11_clade;f__Surface_1;g__?;s__?		212.158	31.0285	18.4213	4598	12.9111	2.99446	0.37	EBB Bigelow dock	170412	170412	All prokaryotes (SYTO-9-positive)	1meter	0.10985	0.18027	23.4859				Pelagibacter	d__Bacteria;p__Proteobacteria;c__Alphaproteobacteria;o__Pelagibacterales;f__Pelagibacteraceae;g__Pelagibacter;s__
AH-141-N21	1 cell	1.81747	595814	265072	108893	32.2686	0	328	0.868902	737.238	0	NA;unresolved	no SSU regions found		188.005	23.5345	6.03109	7248	2.9506	6.84523	0.51	EBB Bigelow dock	170412	170412	All prokaryotes (SYTO-9-positive)	1meter	0.10985	0.18027	20.8326				Unclassified	Unclassified
AH-141-N22	1 cell	1.76856	506222	705147	51868	52.4318	12.07	712	0.31882	840.757	0	k__Bacteria;p__Proteobacteria;c__Alphaproteobacteria;o__Rhodobacterales;f__Rhodobacteraceae;g__Roseobacter;s__Roseobacter_RCA_cluster	no SSUs were classified		462.163	36.8992	22.0023	8095	6.84812	9.80379	0.59	EBB Bigelow dock	170412	170412	All prokaryotes (SYTO-9-positive)	1meter	0.10985	0.18027	50.9488				Planktomarina	d__Bacteria;p__Proteobacteria;c__Alphaproteobacteria;o__Rhodobacterales;f__Rhodobacteraceae;g__Planktomarina;s__Planktomarina temperata
AH-141-N23	1 cell	1.72908	136682	448310	62399	36.7152	17.24	425	0.197647	919.449	0	k__Bacteria;p__Proteobacteria;c__Alphaproteobacteria;o__Rhodobacterales;f__Rhodobacteraceae;f__;g__;s__	k__Bacteria;p__Proteobacteria;c__Alphaproteobacteria;o__Rhodobacterales;f__Rhodobacteraceae;g__?;s__?		380.525	36.7801	39.1593	7202	20.1635	7.25125	0.52	EBB Bigelow dock	170412	170412	All prokaryotes (SYTO-9-positive)	1meter	0.10985	0.18027	41.981				Amylibacter	d__Bacteria;p__Proteobacteria;c__Alphaproteobacteria;o__Rhodobacterales;f__Rhodobacteraceae;g__Amylibacter;s__Amylibacter sp000153745
AH-141-O03	1 cell	1.98598	78624	195171	16021	41.2402	4.17	159	0.371069	883.547	0	NA;unresolved	no SSU regions found		276.433	24.9163	12.2036	6753	5.81877	7.25838	0.52	EBB Bigelow dock	170412	170412	All prokaryotes (SYTO-9-positive)	1meter	0.10985	0.18027	30.5464				Unclassified	Unclassified
AH-141-O04	1 cell	1.94338	137992	458681	29089	45.0411	17.24	407	0.402948	977.14	0	k__Bacteria;p__Bacteroidetes;unresolved	no SSU regions found		493.305	61.7171	38.9179	7352	21.0229	10.46	0.6	EBB Bigelow dock	170412	170412	All prokaryotes (SYTO-9-positive)	1meter	0.10985	0.18027	54.3698				UBA10364	d__Bacteria;p__Bacteroidota;c__Bacteroidia;o__Flavobacteriales;f__Schleiferiaceae;g__UBA10364;s__UBA10364 sp003045825
AH-141-O05	1 cell	1.80618	415462	850648	90116	32.2991	69.02	872	0.201835	912.717	0	k__Bacteria;p__Proteobacteria;c__Alphaproteobacteria;o__Rickettsiales;f__Pelagibacteraceae;g__Candidatus_Pelagibacter;s__	k__Bacteria;p__Proteobacteria;c__Alphaproteobacteria;o__SAR11_clade;f__Chesapeake-Delaware_Bay;g__?;s__?		28.5755	1.30149	1.02952	747	5.97624	1.13483	0.25	EBB Bigelow dock	170412	170412	All prokaryotes (SYTO-9-positive)	1meter	0.10985	0.18027	3.31929				IMCC9063	d__Bacteria;p__Proteobacteria;c__Alphaproteobacteria;o__Pelagibacterales;f__Pelagibacteraceae;g__IMCC9063;s__
AH-141-O06	1 cell	1.86109	447008	868527	82458	36.606	37.24	852	0.238263	906.81	0	k__Bacteria;p__Proteobacteria;c__Alphaproteobacteria;o__Rhodobacterales;f__Rhodobacteraceae;f__;g__;s__	k__Bacteria;p__Proteobacteria;c__Alphaproteobacteria;o__Rhodobacterales;f__Rhodobacteraceae;g__?;s__?		329.197	41.7627	31.1508	6642	11.6342	8.63655	0.56	EBB Bigelow dock	170412	170412	All prokaryotes (SYTO-9-positive)	1meter	0.10985	0.18027	36.3426				Amylibacter	d__Bacteria;p__Proteobacteria;c__Alphaproteobacteria;o__Rhodobacterales;f__Rhodobacteraceae;g__Amylibacter;s__
AH-141-O07	1 cell	1.77951	427998	1506946	65652	34.1694	59.65	1349	0.353595	989.127	0	k__Bacteria;p__Bacteroidetes;c__Flavobacteriia;o__Flavobacteriales;f__Flavobacteriaceae;g__Polaribacter	k__Bacteria;p__Bacteroidetes;c__Flavobacteriia;o__Flavobacteriales;f__Flavobacteriaceae;g__Polaribacter_2;s__?		572.549	72.1262	41.2552	7649	4.90953	12.0113	0.64	EBB Bigelow dock	170412	170412	All prokaryotes (SYTO-9-positive)	1meter	0.10985	0.18027	63.0748				Polaribacter	d__Bacteria;p__Bacteroidota;c__Bacteroidia;o__Flavobacteriales;f__Flavobacteriaceae;g__Polaribacter;s__
AH-141-O08	1 cell	1.91854	422909	610803	80422	39.2771	31.03	618	0.216828	928.087	0	k__Bacteria;p__Proteobacteria;unresolved	no SSU regions found		184.809	23.2223	18.3618	3739	9.98596	3.23146	0.38	EBB Bigelow dock	170412	170412	All prokaryotes (SYTO-9-positive)	1meter	0.10985	0.18027	20.4816				D2472	d__Bacteria;p__Proteobacteria;c__Gammaproteobacteria;o__SAR86;f__D2472;g__D2472;s__D2472 sp002469975
AH-141-O09	1 cell	2.2192	441412	267555	25533	38.4792	8.33	257	0.319066	817.837	0	NA;unresolved	no SSU regions found		227.028	31.6895	24.7037	7230	6.13711	4.39856	0.43	EBB Bigelow dock	170412	170412	All prokaryotes (SYTO-9-positive)	1meter	0.10985	0.18027	25.1193				Unclassified	Unclassified
AH-141-O10	1 cell	1.83093	332010	933795	108964	29.9038	73.49	968	0.228306	873.686	1	k__Bacteria;p__Proteobacteria;c__Alphaproteobacteria;o__Rickettsiales;f__Pelagibacteraceae;g__Candidatus_Pelagibacter;s__Candidatus_Pelagibacter_ubique;unresolved	no SSUs were classified		168.343	26.7339	21.5312	4477	7.89587	2.91966	0.36	EBB Bigelow dock	170412	170412	All prokaryotes (SYTO-9-positive)	1meter	0.10985	0.18027	18.6728				Pelagibacter	d__Bacteria;p__Proteobacteria;c__Alphaproteobacteria;o__Pelagibacterales;f__Pelagibacteraceae;g__Pelagibacter;s__
AH-141-O11	1 cell	1.84054	363837	1132035	46170	55.4285	17.24	1168	0.443493	750.42	0	k__Bacteria;p__Proteobacteria;c__Alphaproteobacteria;o__Rhodospirillales;f__Rhodospirillaceae;g__Nisaea;s__Nisaea_denitrificans	no SSU regions found		660.148	59.4024	11.2041	9737	36.9407	72.87	1.3	EBB Bigelow dock	170412	170412	All prokaryotes (SYTO-9-positive)	1meter	0.10985	0.18027	72.6975				Nisaeaceae	d__Bacteria;p__Proteobacteria;c__Alphaproteobacteria;o__Thalassobaculales;f__Nisaeaceae;g__;s__
AH-141-O13	1 cell	1.7391	470752	963592	110643	37.7037	47.99	957	0.225705	935.47	0	k__Bacteria;p__Proteobacteria;c__Gammaproteobacteria;o__Thiotrichales;f__Francisellaceae;g__Francisella	k__Bacteria;p__Proteobacteria;c__Gammaproteobacteria;o__Oceanospirillales;f__SAR86_clade;g__?;s__?		208.669	30.1388	29.1597	5328	14.8092	4.12436	0.42	EBB Bigelow dock	170412	170412	All prokaryotes (SYTO-9-positive)	1meter	0.10985	0.18027	23.1026				D2472	d__Bacteria;p__Proteobacteria;c__Gammaproteobacteria;o__SAR86;f__D2472;g__D2472;s__
AH-141-O14	1 cell	1.91336	549562	677934	80166	37.6377	43.1	704	0.265625	897.547	0	k__Bacteria;p__Proteobacteria;c__Gammaproteobacteria;o__Thiotrichales;f__Francisellaceae;g__Francisella	no SSU regions found		133.127	21.2397	8.396	3757	8.13809	1.93202	0.31	EBB Bigelow dock	170412	170412	All prokaryotes (SYTO-9-positive)	1meter	0.10985	0.18027	14.8043				D2472	d__Bacteria;p__Proteobacteria;c__Gammaproteobacteria;o__SAR86;f__D2472;g__D2472;s__
AH-141-O15	1 cell	1.74399	487212	955555	103752	34.4062	43.04	861	0.326365	969.93	0	k__Bacteria;p__Bacteroidetes;c__Flavobacteriia;o__Flavobacteriales;f__Flavobacteriaceae;g__Polaribacter;s__Polaribacter_irgensii	no SSUs were classified		330.356	36.2311	34.7451	5624	7.87371	3.2749	0.38	EBB Bigelow dock	170412	170412	All prokaryotes (SYTO-9-positive)	1meter	0.10985	0.18027	36.4699				Polaribacter	d__Bacteria;p__Bacteroidota;c__Bacteroidia;o__Flavobacteriales;f__Flavobacteriaceae;g__Polaribacter;s__
AH-141-O16	1 cell	2.0682	561477	71840	34682	38.9393	0	94	0.904255	697.489	0	NA;unresolved	no SSU regions found		33.1845	5.44072	34.5552	8131	16.2007	12.0977	0.64	EBB Bigelow dock	170412	170412	All prokaryotes (SYTO-9-positive)	1meter	0.10985	0.18027	3.82559				Unclassified	Unclassified
AH-141-O17	1 cell	1.78356	521835	692014	114970	36.7017	25.86	664	0.399096	916.819	0	k__Bacteria;p__Bacteroidetes;c__Flavobacteriia;o__Flavobacteriales;f__Flavobacteriaceae;g__Olleya	no SSU regions found		273.611	34.376	19.9857	7647	6.14488	5.10586	0.45	EBB Bigelow dock	170412	170412	All prokaryotes (SYTO-9-positive)	1meter	0.10985	0.18027	30.2365				Hel1-33-131	d__Bacteria;p__Bacteroidota;c__Bacteroidia;o__Flavobacteriales;f__Flavobacteriaceae;g__Hel1-33-131;s__
AH-141-O18	1 cell	2.19443	721048	946784	58525	37.4374	27.59	837	0.450418	979.276	0	k__Bacteria;p__Bacteroidetes;c__Flavobacteriia;o__Flavobacteriales;f__Cryomorphaceae	k__Bacteria;p__Bacteroidetes;c__Flavobacteriia;o__Flavobacteriales;f__Cryomorphaceae;g__?;s__?		358.765	36.7801	31.8234	7933	12.9365	10.3068	0.6	EBB Bigelow dock	170412	170412	All prokaryotes (SYTO-9-positive)	1meter	0.10985	0.18027	39.5906				UBA6770	d__Bacteria;p__Bacteroidota;c__Bacteroidia;o__Flavobacteriales;f__Salibacteraceae;g__UBA6770;s__UBA6770 sp002707155
AH-141-O22	1 cell	1.72315	620188	723550	68055	32.2645	19.3	616	0.357143	1020.18	0	k__Bacteria;p__Bacteroidetes;c__Flavobacteriia;o__Flavobacteriales;f__Flavobacteriaceae;g__Tenacibaculum	k__Bacteria;p__Bacteroidetes;c__Flavobacteriia;o__Flavobacteriales;f__Flavobacteriaceae;g__Polaribacter_4;s__?		338.248	43.5061	27.8226	7221	12.8513	3.88195	0.41	EBB Bigelow dock	170412	170412	All prokaryotes (SYTO-9-positive)	1meter	0.10985	0.18027	37.3369				SCGC-AAA160-P02	d__Bacteria;p__Bacteroidota;c__Bacteroidia;o__Flavobacteriales;f__Flavobacteriaceae;g__SCGC-AAA160-P02;s__
AH-141-P01	1 cell	1.67053	107315	480038	61862	36.4604	31.03	420	0.338095	1011.21	0	k__Bacteria;p__Bacteroidetes;c__Flavobacteriia;o__Flavobacteriales;f__Flavobacteriaceae;g__Olleya	k__Bacteria;p__Bacteroidetes;c__Flavobacteriia;o__Flavobacteriales;f__Flavobacteriaceae;g__Formosa;s__?		327.674	34.9066	23.1441	6229	5.68779	4.2479	0.42	EBB Bigelow dock	170412	170412	All prokaryotes (SYTO-9-positive)	1meter	0.10985	0.18027	36.1753				Hel1-33-131	d__Bacteria;p__Bacteroidota;c__Bacteroidia;o__Flavobacteriales;f__Flavobacteriaceae;g__Hel1-33-131;s__
AH-141-P02	1 cell	1.63633	56407	403311	53892	48.8442	12.5	388	0.360825	847.003	0	NA;unresolved	no SSU regions found		431.589	66.5644	77.7584	8005	24.9584	14.2578	0.68	EBB Bigelow dock	170412	170412	All prokaryotes (SYTO-9-positive)	1meter	0.10985	0.18027	47.5904				Unclassified	Unclassified
AH-141-P03	1 cell	1.68313	89595	605125	39784	39.7386	13.79	525	0.457143	984.846	0	k__Bacteria;p__Bacteroidetes;c__Flavobacteriia;o__Flavobacteriales	no SSUs were classified		442.647	38.5477	50.8795	7151	10.6618	8.5244	0.56	EBB Bigelow dock	170412	170412	All prokaryotes (SYTO-9-positive)	1meter	0.10985	0.18027	48.805				SHAN690	d__Bacteria;p__Bacteroidota;c__Bacteroidia;o__Flavobacteriales;f__Salibacteraceae;g__SHAN690;s__SHAN690 sp002390775
AH-141-P04	1 cell	1.6985	73381	573834	43212	45.1749	25.86	525	0.247619	895.829	0	k__Bacteria;p__Proteobacteria;c__Gammaproteobacteria;o__Pseudomonadales;f__Pseudomonadaceae	k__Bacteria;p__Proteobacteria;c__Gammaproteobacteria;o__Oceanospirillales;f__Oceanospirillaceae;g__Balneatrix;s__?		408.858	45.9766	57.7397	7722	8.97687	8.89649	0.56	EBB Bigelow dock	170412	170412	All prokaryotes (SYTO-9-positive)	1meter	0.10985	0.18027	45.0933				ASP10-02a	d__Bacteria;p__Proteobacteria;c__Gammaproteobacteria;o__Pseudomonadales;f__Nitrincolaceae;g__ASP10-02a;s__ASP10-02a sp002335115
AH-141-P05	1 cell	2.13315	448541	558539	44755	48.6476	19.12	517	0.247582	917.998	0	k__Bacteria;p__Proteobacteria;c__Alphaproteobacteria;o__Rhodospirillales;f__Rhodospirillaceae;o__Candidatus_Puniceispirillum;f__Candidatus_Puniceispirillum;g__Candidatus_Puniceispirillum;s__Candidatus_Puniceispirillum_marinum	no SSU regions found		487.104	37.951	23.4684	7859	25.587	12.8315	0.65	EBB Bigelow dock	170412	170412	All prokaryotes (SYTO-9-positive)	1meter	0.10985	0.18027	53.6887				Puniceispirillum	d__Bacteria;p__Proteobacteria;c__Alphaproteobacteria;o__Puniceispirillales;f__Puniceispirillaceae;g__Puniceispirillum;s__
AH-141-P07	1 cell	2.37172	282882	260513	17723	29.8369	23.84	257	0.22179	841.545	2	k__Bacteria;p__Proteobacteria;c__Alphaproteobacteria;o__Rickettsiales;f__Pelagibacteraceae;g__Candidatus_Pelagibacter;s__Candidatus_Pelagibacter_ubique;unresolved	k__Bacteria;p__Proteobacteria;c__Alphaproteobacteria;o__SAR11_clade;f__Surface_1;g__?;s__?		90.5798	5.6337	9.4361	2922	6.26786	2.04891	0.32	EBB Bigelow dock	170412	170412	All prokaryotes (SYTO-9-positive)	1meter	0.10985	0.18027	10.1305				Pelagibacter	d__Bacteria;p__Proteobacteria;c__Alphaproteobacteria;o__Pelagibacterales;f__Pelagibacteraceae;g__Pelagibacter;s__
AH-141-P08	1 cell	1.74511	497760	1046032	71470	39.16	48.28	987	0.359676	942.35	0	k__Bacteria;p__Bacteroidetes;c__Flavobacteriia;o__Flavobacteriales;f__Flavobacteriaceae;g__Kordia;s__Kordia_algicida	k__Bacteria;p__Bacteroidetes;c__Flavobacteriia;o__Flavobacteriales;f__Flavobacteriaceae;g__NS5_marine_group;s__?		267.941	25.6374	16.2349	5449	3.76271	4.18273	0.42	EBB Bigelow dock	170412	170412	All prokaryotes (SYTO-9-positive)	1meter	0.10985	0.18027	29.6136				UBA7428	d__Bacteria;p__Bacteroidota;c__Bacteroidia;o__Flavobacteriales;f__Flavobacteriaceae;g__UBA7428;s__
AH-141-P10	1 cell	2.35535	455238	61597	46718	34.0845	0	79	0.898734	700.506	0	NA;unresolved	no SSU regions found		27.4189	4.80037	10.6828	927	3.3489	1.27506	0.26	EBB Bigelow dock	170412	170412	All prokaryotes (SYTO-9-positive)	1meter	0.10985	0.18027	3.19223				Unclassified	Unclassified
AH-141-P11	1 cell	1.57834	533225	2393510	111286	51.7216	30.63	2495	0.507816	788.871	0	k__Bacteria;p__Proteobacteria;c__Gammaproteobacteria;unresolved	no SSU regions found		753.274	204.978	1120.1	14679	1972.07	2895.14	5.6	EBB Bigelow dock	170412	170412	All prokaryotes (SYTO-9-positive)	1meter	0.10985	0.18027	82.9274				UBA10353	d__Bacteria;p__Proteobacteria;c__Gammaproteobacteria;o__UBA10353;f__;g__;s__
AH-141-P13	1 cell	1.83188	347491	492533	29475	54.3281	17.53	496	0.360887	829.026	0	k__Bacteria;p__Proteobacteria;c__Alphaproteobacteria;o__Rhodobacterales;f__Rhodobacteraceae;g__Loktanella;s__	no SSU regions found		276.744	45.8282	48.1659	8354	16.5947	23.1571	0.83	EBB Bigelow dock	170412	170412	All prokaryotes (SYTO-9-positive)	1meter	0.10985	0.18027	30.5806				Yoonia	d__Bacteria;p__Proteobacteria;c__Alphaproteobacteria;o__Rhodobacterales;f__Rhodobacteraceae;g__Yoonia;s__
AH-141-P14	1 cell	2.05861	544682	764300	86309	32.5757	50.71	790	0.198734	894.003	0	k__Bacteria;p__Proteobacteria;c__Alphaproteobacteria;o__Rickettsiales;f__Pelagibacteraceae	no SSU regions found		125.127	17.451	7.54546	2966	6.74401	1.77154	0.3	EBB Bigelow dock	170412	170412	All prokaryotes (SYTO-9-positive)	1meter	0.10985	0.18027	13.9255				AG-422-B15	d__Bacteria;p__Proteobacteria;c__Alphaproteobacteria;o__Pelagibacterales;f__AG-422-B15;g__;s__
AH-141-P15	1 cell	1.6194	515238	864251	61006	49.6798	22.23	764	0.234293	958.148	0	k__Bacteria;p__Proteobacteria;c__Gammaproteobacteria;o__;f__;g__;s__	no SSU regions found		458.218	38.6399	19.4127	7483	10.1887	7.40573	0.53	EBB Bigelow dock	170412	170412	All prokaryotes (SYTO-9-positive)	1meter	0.10985	0.18027	50.5155				HTCC2207	d__Bacteria;p__Proteobacteria;c__Gammaproteobacteria;o__Pseudomonadales;f__Porticoccaceae;g__HTCC2207;s__
AH-141-P16	1 cell	1.7023	459634	800019	121503	29.7308	51.89	828	0.218599	887.279	0	k__Bacteria;p__Proteobacteria;c__Alphaproteobacteria;o__Rickettsiales;f__Pelagibacteraceae;g__Candidatus_Pelagibacter;s__Candidatus_Pelagibacter_ubique;unresolved	k__Bacteria;p__Proteobacteria;c__Alphaproteobacteria;o__SAR11_clade;f__Surface_1;g__?;s__?		91.5782	6.47832	1.92849	756	6.10356	1.16325	0.25	EBB Bigelow dock	170412	170412	All prokaryotes (SYTO-9-positive)	1meter	0.10985	0.18027	10.2401				Pelagibacter	d__Bacteria;p__Proteobacteria;c__Alphaproteobacteria;o__Pelagibacterales;f__Pelagibacteraceae;g__Pelagibacter;s__Pelagibacter ubique
AH-141-P17	1 cell	1.79044	514405	772608	84011	29.6378	29.31	679	0.294551	1011	0	k__Bacteria;p__Bacteroidetes;c__Flavobacteriia;o__Flavobacteriales;f__Flavobacteriaceae	k__Bacteria;p__Bacteroidetes;c__Flavobacteriia;o__Flavobacteriales;f__Flavobacteriaceae;g__NS4_marine_group;s__?		250.639	30.1303	8.19548	3757	5.60921	2.51238	0.34	EBB Bigelow dock	170412	170412	All prokaryotes (SYTO-9-positive)	1meter	0.10985	0.18027	27.7129				MAG-121220-bin8	d__Bacteria;p__Bacteroidota;c__Bacteroidia;o__Flavobacteriales;f__Flavobacteriaceae;g__MAG-121220-bin8;s__
AH-141-P18	1 cell	1.62872	744644	1239382	99571	34.4581	55.26	1117	0.324978	962.064	0	k__Bacteria;p__Bacteroidetes;c__Flavobacteriia;o__Flavobacteriales;f__Flavobacteriaceae;g__Polaribacter	k__Bacteria;p__Bacteroidetes;c__Flavobacteriia;o__Flavobacteriales;f__Flavobacteriaceae;g__Polaribacter_2;s__?		368.266	35.2121	14.2698	6551	6.98812	4.13481	0.42	EBB Bigelow dock	170412	170412	All prokaryotes (SYTO-9-positive)	1meter	0.10985	0.18027	40.6343				Polaribacter	d__Bacteria;p__Bacteroidota;c__Bacteroidia;o__Flavobacteriales;f__Flavobacteriaceae;g__Polaribacter;s__
AH-141-P19	1 cell	1.5899	725903	1130918	146002	37.7973	56.36	1149	0.235857	924.83	0	k__Bacteria;p__Proteobacteria;c__Gammaproteobacteria;o__;f__;g__;s__	no SSU regions found		346.281	40.5938	29.9572	5952	13.4917	3.83801	0.4	EBB Bigelow dock	170412	170412	All prokaryotes (SYTO-9-positive)	1meter	0.10985	0.18027	38.2192				D2472	d__Bacteria;p__Proteobacteria;c__Gammaproteobacteria;o__SAR86;f__D2472;g__D2472;s__
AH-141-P20	1 cell	1.70922	355748	358311	29025	40.4428	20.22	337	0.302671	910.261	0	k__Bacteria;p__Bacteroidetes;c__Flavobacteriia;o__Flavobacteriales;f__Flavobacteriaceae;g__Kordia;s__Kordia_algicida	k__Bacteria;p__Bacteroidetes;c__Flavobacteriia;o__Flavobacteriales;f__Flavobacteriaceae;g__NS5_marine_group;s__?		203.685	23.6106	9.60333	5166	11.6097	2.60222	0.35	EBB Bigelow dock	170412	170412	All prokaryotes (SYTO-9-positive)	1meter	0.10985	0.18027	22.5551				UBA7428	d__Bacteria;p__Bacteroidota;c__Bacteroidia;o__Flavobacteriales;f__Flavobacteriaceae;g__UBA7428;s__
AH-141-P21	1 cell	2.17461	122651	355578	27434	31.9078	18.97	339	0.286136	883.867	0	k__Bacteria;p__Proteobacteria;c__Alphaproteobacteria;o__Rhodospirillales;f__Rhodospirillaceae;unresolved	no SSU regions found		253.188	22.7315	4.80982	6401	7.62434	5.44302	0.46	EBB Bigelow dock	170412	170412	All prokaryotes (SYTO-9-positive)	1meter	0.10985	0.18027	27.9929				AAA536-G10	d__Bacteria;p__Proteobacteria;c__Alphaproteobacteria;o__Puniceispirillales;f__AAA536-G10;g__AAA536-G10;s__
AH-141-P22	1 cell	1.58571	125412	670478	66932	37.5981	36.04	693	0.249639	877.732	0	k__Bacteria;p__Proteobacteria;c__Gammaproteobacteria;unresolved	k__Bacteria;p__Proteobacteria;c__Gammaproteobacteria;o__Oceanospirillales;f__SAR86_clade;g__?;s__?		204.001	30.6169	25.0392	6151	3.46817	4.39238	0.43	EBB Bigelow dock	170412	170412	All prokaryotes (SYTO-9-positive)	1meter	0.10985	0.18027	22.5897				D2472	d__Bacteria;p__Proteobacteria;c__Gammaproteobacteria;o__SAR86;f__D2472;g__D2472;s__
AH-141-P23	1 cell	1.78743	660779	400781	21376	52.8074	15.29	394	0.299492	842.206	0	k__Bacteria;p__Proteobacteria;c__Alphaproteobacteria;o__Rhodobacterales;f__Rhodobacteraceae;g__Roseobacter;s__Roseobacter_RCA_cluster	no SSU regions found		498.182	52.7953	23.6339	7991	15.7296	10.4629	0.6	EBB Bigelow dock	170412	170412	All prokaryotes (SYTO-9-positive)	1meter	0.10985	0.18027	54.9055				Planktomarina	d__Bacteria;p__Proteobacteria;c__Alphaproteobacteria;o__Rhodobacterales;f__Rhodobacteraceae;g__Planktomarina;s__Planktomarina temperata
AH-224-A01	1 cell	2.07759	24313	82934	15257	46.9651	0	80	0.1875	857.975	0	NA;unresolved	no SSU regions found		122.328	10.7778	8.41017	8941	11.4879	24.424	0.83	EBB Bigelow dock	170818	170818	Respiring cells (RSG-positive)	1meter	0.18042	0.22177	22.2921	0.301769	0.0490139	1.85793	Unclassified	Unclassified
AH-224-A02	1 cell	1.79001	1690939	434247	60084	30.3072	10.63	456	0.221491	881.684	0	k__Bacteria;p__Proteobacteria;c__Alphaproteobacteria;o__Rickettsiales;f__Pelagibacteraceae;g__Candidatus_Pelagibacter-like;g__Candidatus_Pelagibacter;s__Candidatus_Pelagibacter_ubique	k__Bacteria;p__Proteobacteria;c__Alphaproteobacteria;o__SAR11_clade;f__Surface_1;g__?;s__?		3.26616	1.02202	1.02188	728	1.71447	1.17211	0.24	EBB Bigelow dock	170818	170818	Respiring cells (RSG-positive)	1meter	0.18042	0.22177	0.811051	0.00465694	0.000759475	0.0285554	Pelagibacter	d__Bacteria;p__Proteobacteria;c__Alphaproteobacteria;o__Pelagibacterales;f__Pelagibacteraceae;g__Pelagibacter;s__
AH-224-A03	1 cell	1.47287	1779877	1464148	105641	49.9782	63.32	1407	0.244492	908.171	0	k__Bacteria;p__Proteobacteria;c__Alphaproteobacteria;o__Rhodospirillales;f__Rhodospirillaceae;o__Candidatus_Puniceispirillum;f__Candidatus_Puniceispirillum;g__Candidatus_Puniceispirillum;s__Candidatus_Puniceispirillum_marinum	k__Bacteria;p__Proteobacteria;c__Alphaproteobacteria;o__Rickettsiales;f__SAR116_clade;g__?;s__?		7.27166	1.02202	4.25626	5529	3.84557	4.98602	0.43	EBB Bigelow dock	170818	170818	Respiring cells (RSG-positive)	1meter	0.18042	0.22177	1.53372	0.00535854	0.000875674	0.0327907	Puniceispirillum	d__Bacteria;p__Proteobacteria;c__Alphaproteobacteria;o__Puniceispirillales;f__Puniceispirillaceae;g__Puniceispirillum;s__
AH-224-A04	1 cell	1.58439	1762314	1161245	106949	54.0241	22.65	1082	0.324399	929.768	0	k__Bacteria;p__Proteobacteria;c__Gammaproteobacteria;o__Alteromonadales_3;f__Alteromonadaceae;o__;f__;g__;s__	k__Bacteria;p__Proteobacteria;c__Gammaproteobacteria;o__Cellvibrionales;f__Halieaceae;g__OM60(NOR5)_clade;s__?		6.40409	1.02245	1.12262	8153	11.6882	12.4094	0.63	EBB Bigelow dock	170818	170818	Respiring cells (RSG-positive)	1meter	0.18042	0.22177	1.3772	0.00519812	0.000849095	0.0318226	Luminiphilus	d__Bacteria;p__Proteobacteria;c__Gammaproteobacteria;o__Pseudomonadales;f__Halieaceae;g__Luminiphilus;s__
AH-224-A05	1 cell	1.81248	1948274	741549	54060	31.693	32.76	646	0.368421	982.466	0	k__Bacteria;p__Bacteroidetes;c__Flavobacteriia;o__Flavobacteriales;f__Cryomorphaceae;g__Fluviicola;s__Fluviicola_taffensis	k__Bacteria;p__Bacteroidetes;c__Flavobacteriia;o__Flavobacteriales;f__Crocinitomicaceae;g__Fluviicola;s__?		37.9724	4.7387	1.02288	8827	3.65123	29.8941	0.9	EBB Bigelow dock	170818	170818	Respiring cells (RSG-positive)	1meter	0.18042	0.22177	7.07275	0.0157099	0.00259464	0.095119	UBA2040	d__Bacteria;p__Bacteroidota;c__Bacteroidia;o__Flavobacteriales;f__Crocinitomicaceae;g__UBA2040;s__
AH-224-A06	1 cell	1.86139	2004174	926558	55255	49.2758	20.69	936	0.337607	810.417	0	k__Bacteria;p__Proteobacteria;c__Alphaproteobacteria;o__Rhodobacterales;f__Rhodobacteraceae;f__;g__;s__	k__Bacteria;p__Proteobacteria;c__Alphaproteobacteria;o__Rhodobacterales;f__Rhodobacteraceae;g__Ascidiaceihabitans;s__?		135.411	10.7385	10.0324	8835	8.92906	28.9026	0.89	EBB Bigelow dock	170818	170818	Respiring cells (RSG-positive)	1meter	0.18042	0.22177	24.6526	0.477248	0.0768554	2.96356	LFER01	d__Bacteria;p__Proteobacteria;c__Alphaproteobacteria;o__Rhodobacterales;f__Rhodobacteraceae;g__LFER01;s__LFER01 sp001642945
AH-224-A07	1 cell	1.80026	1988745	1258300	109738	36.4919	55.34	1234	0.229335	901.008	0	k__Bacteria;p__Proteobacteria;c__Alphaproteobacteria;o__Rhodobacterales;f__Rhodobacteraceae;f__;g__;s__	no SSUs were classified		100.804	9.82862	6.00318	6951	4.1751	5.98212	0.46	EBB Bigelow dock	170818	170818	Respiring cells (RSG-positive)	1meter	0.18042	0.22177	18.4089	0.141968	0.0233052	0.864824	Amylibacter	d__Bacteria;p__Proteobacteria;c__Alphaproteobacteria;o__Rhodobacterales;f__Rhodobacteraceae;g__Amylibacter;s__
AH-224-A08	1 cell	3.21366	124678	38291	5539	37.484	0	42	0.309524	698.786	0	NA;unresolved	no SSU regions found		4.33352	1.02231	1.03024	4601	3.83963	2.50815	0.33	EBB Bigelow dock	170818	170818	Respiring cells (RSG-positive)	1meter	0.18042	0.22177	1.00362	0.00483438	0.000788851	0.0296269	Unclassified	Unclassified
AH-224-A11	1 cell	1.71055	2938699	1211702	104125	35.2391	71.45	1114	0.335727	989.905	0	k__Bacteria;p__Bacteroidetes;c__Flavobacteriia;o__Flavobacteriales;unresolved	no SSU regions found		21.501	1.67682	1.32679	4684	1.74609	2.87891	0.34	EBB Bigelow dock	170818	170818	Respiring cells (RSG-positive)	1meter	0.18042	0.22177	4.10098	0.0088217	0.00145032	0.0536589	GCA-2862585	d__Bacteria;p__Bacteroidota;c__Bacteroidia;o__Flavobacteriales;f__BACL11;g__GCA-2862585;s__
AH-224-A13	1 cell	2.4245	136154	428029	109968	60.7655	4.17	416	0.286058	953.224	0	NA;unresolved	no SSU regions found		13.5506	1.02217	1.87267	6305	5.60763	6.31738	0.48	EBB Bigelow dock	170818	170818	Respiring cells (RSG-positive)	1meter	0.18042	0.22177	2.66657	0.00667703	0.00109429	0.0407411	Casp-actino5	d__Bacteria;p__Actinobacteriota;c__Acidimicrobiia;o__Acidimicrobiales;f__Ilumatobacteraceae;g__Casp-actino5;s__
AH-224-A14	1 cell	2.04019	535362	1085413	79873	52.6103	37.93	1051	0.320647	886.161	0	k__Bacteria;p__Proteobacteria;c__Alphaproteobacteria;o__Rhodobacterales;f__Rhodobacteraceae;g__Roseobacter;s__Roseobacter_RCA_cluster	k__Bacteria;p__Proteobacteria;c__Alphaproteobacteria;o__Rhodobacterales;f__Rhodobacteraceae;g__Planktomarina;s__?		290.207	31.9713	20.6888	8712	8.61473	26.896	0.86	EBB Bigelow dock	170818	170818	Respiring cells (RSG-positive)	1meter	0.18042	0.22177	52.5809	108.153	14.1121	828.863	Planktomarina	d__Bacteria;p__Proteobacteria;c__Alphaproteobacteria;o__Rhodobacterales;f__Rhodobacteraceae;g__Planktomarina;s__Planktomarina temperata
AH-224-A15	1 cell	3.09362	264440	31762	11066	51.5112	4.17	34	0.441176	742.735	1	NA;unresolved	no SSU regions found		5.9511	1.06439	2.76044	2824	1.96046	2.03857	0.3	EBB Bigelow dock	170818	170818	Respiring cells (RSG-positive)	1meter	0.18042	0.22177	1.29547	0.00511627	0.000835537	0.0313287	Unclassified	Unclassified
AH-224-A16	1 cell	2.89772	920112	20946	20946	34.694	0	24	0.208333	825.125	0	NA;unresolved	no SSU regions found		11.7442	1.59342	3.86725	1363	4.94068	1.54123	0.27	EBB Bigelow dock	170818	170818	Respiring cells (RSG-positive)	1meter	0.18042	0.22177	2.34066	0.00626756	0.00102637	0.038273	Unclassified	Unclassified
AH-224-A17	1 cell	1.92564	317099	324205	75239	50.1966	6.9	324	0.364198	845.028	0	k__Bacteria;p__Proteobacteria;c__Alphaproteobacteria;o__Rhodobacterales;f__Rhodobacteraceae;g__Roseobacter;s__Roseobacter_RCA_cluster	no SSU regions found		166.625	18.8375	13.5735	8106	4.83082	16.3632	0.7	EBB Bigelow dock	170818	170818	Respiring cells (RSG-positive)	1meter	0.18042	0.22177	30.2843	1.42458	0.223383	9.08492	Unclassified	Unclassified
AH-224-A18	1 cell	1.62956	3757328	1164449	439443	29.2992	77.45	1218	0.245484	902.276	0	k__Bacteria;p__Proteobacteria;c__Alphaproteobacteria;o__Rickettsiales;f__Pelagibacteraceae;g__Candidatus_Pelagibacter;s__Candidatus_Pelagibacter_ubique;unresolved	k__Bacteria;p__Proteobacteria;c__Alphaproteobacteria;o__SAR11_clade;f__Surface_1;g__?;s__?		3.24284	1.02231	1.0226	1284	7.00976	1.65365	0.27	EBB Bigelow dock	170818	170818	Respiring cells (RSG-positive)	1meter	0.18042	0.22177	0.806843	0.00465314	0.000758845	0.0285325	Pelagibacter	d__Bacteria;p__Proteobacteria;c__Alphaproteobacteria;o__Pelagibacterales;f__Pelagibacteraceae;g__Pelagibacter;s__
AH-224-A19	1 cell	1.84486	3301654	321180	58430	33.2284	28.62	336	0.270833	889.679	0	k__Bacteria;p__Proteobacteria;c__Gammaproteobacteria;o__;f__;g__;s__	no SSU regions found		5.30333	1.42278	1.02303	3780	4.37452	2.53508	0.33	EBB Bigelow dock	170818	170818	Respiring cells (RSG-positive)	1meter	0.18042	0.22177	1.1786	0.00500147	0.000816521	0.0306357	SCGC-AAA076-P13	d__Bacteria;p__Proteobacteria;c__Gammaproteobacteria;o__SAR86;f__D2472;g__SCGC-AAA076-P13;s__
AH-224-A20	1 cell	1.50541	4122392	1090232	277780	34.7058	73.12	1130	0.238053	912.981	0	k__Bacteria;p__Proteobacteria;c__Gammaproteobacteria;o__Thiotrichales;f__Francisellaceae;g__Francisella	k__Bacteria;p__Proteobacteria;c__Gammaproteobacteria;o__Oceanospirillales;f__SAR86_clade;g__?;s__?		21.2756	1.87583	4.13422	3768	1.02231	3.70759	0.38	EBB Bigelow dock	170818	170818	Respiring cells (RSG-positive)	1meter	0.18042	0.22177	4.06031	0.00875231	0.00143879	0.0532411	D2472	d__Bacteria;p__Proteobacteria;c__Gammaproteobacteria;o__SAR86;f__D2472;g__;s__
AH-224-A21	1 cell	1.46779	2795220	1816915	264045	36.7337	75.25	1738	0.213464	950.133	0	k__Bacteria;p__Proteobacteria;c__Alphaproteobacteria;o__Rhodobacterales;f__Rhodobacteraceae;f__;g__;s__	k__Bacteria;p__Proteobacteria;c__Alphaproteobacteria;o__Rhodobacterales;f__Rhodobacteraceae;g__?;s__?		16.9126	1.77653	1.02217	7444	6.4149	5.76667	0.46	EBB Bigelow dock	170818	170818	Respiring cells (RSG-positive)	1meter	0.18042	0.22177	3.27314	0.00751169	0.00123281	0.04577	Amylibacter	d__Bacteria;p__Proteobacteria;c__Alphaproteobacteria;o__Rhodobacterales;f__Rhodobacteraceae;g__Amylibacter;s__Amylibacter sp000153745
AH-224-A22	1 cell	1.55978	1951501	981571	145465	44.1834	44.83	925	0.204324	954.502	0	k__Bacteria;p__Proteobacteria;c__Betaproteobacteria;o__Burkholderiales;f__Burkholderiaceae;g__Lautropia;s__Lautropia_mirabilis	k__Bacteria;p__Proteobacteria;c__Betaproteobacteria;o__Hydrogenophilales;f__Hydrogenophilaceae;g__?;s__?		5.89864	1.02188	1.02174	7304	13.3596	12.6063	0.63	EBB Bigelow dock	170818	170818	Respiring cells (RSG-positive)	1meter	0.18042	0.22177	1.286	0.00510687	0.00083398	0.0312719	UBA3031	d__Bacteria;p__Proteobacteria;c__Gammaproteobacteria;o__Burkholderiales;f__SG8-40;g__UBA3031;s__
AH-224-A23	1 cell	1.62913	1732498	996445	68920	53.3261	36.21	979	0.268641	893.202	0	k__Bacteria;p__Proteobacteria;c__Alphaproteobacteria;o__Rhodobacterales;f__Rhodobacteraceae;g__Roseobacter;s__Roseobacter_RCA_cluster	no SSU regions found		94.8663	7.74203	7.49157	7222	4.05938	10.1301	0.58	EBB Bigelow dock	170818	170818	Respiring cells (RSG-positive)	1meter	0.18042	0.22177	17.3375	0.115302	0.0189689	0.700857	Planktomarina	d__Bacteria;p__Proteobacteria;c__Alphaproteobacteria;o__Rhodobacterales;f__Rhodobacteraceae;g__Planktomarina;s__Planktomarina temperata
AH-224-B02	1 cell	1.87055	1618364	250000	42049	55.352	8.62	227	0.462555	993.467	0	k__Bacteria;p__Bacteroidetes;c__Bacteroidia;o__Bacteroidales	no SSU regions found		8.51961	1.50357	2.06394	7509	13.9192	14.0885	0.66	EBB Bigelow dock	170818	170818	Respiring cells (RSG-positive)	1meter	0.18042	0.22177	1.75888	0.00559802	0.000915362	0.0342355	Unclassified	Unclassified
AH-224-B03	1 cell	1.92406	59849	258754	69919	34.9061	0	344	0.787791	688.25	0	NA;unresolved	no SSU regions found		101.23	10.5872	3.56753	7804	4.8985	11.6211	0.61	EBB Bigelow dock	170818	170818	Respiring cells (RSG-positive)	1meter	0.18042	0.22177	18.4857	0.144101	0.0236514	0.877966	Unclassified	Unclassified
AH-224-B04	1 cell	1.7134	1938493	1159004	76974	52.2726	25.44	1152	0.309028	868.846	0	k__Bacteria;p__Proteobacteria;c__Alphaproteobacteria;o__Rhodobacterales;f__Rhodobacteraceae;g__Roseobacter;s__Roseobacter_RCA_cluster	k__Bacteria;p__Proteobacteria;c__Alphaproteobacteria;o__Rhodobacterales;f__Rhodobacteraceae;g__Planktomarina;s__?		135.201	16.9602	13.8101	8593	14.9893	16.4693	0.7	EBB Bigelow dock	170818	170818	Respiring cells (RSG-positive)	1meter	0.18042	0.22177	24.6148	0.473758	0.0763047	2.94145	Planktomarina	d__Bacteria;p__Proteobacteria;c__Alphaproteobacteria;o__Rhodobacterales;f__Rhodobacteraceae;g__Planktomarina;s__Planktomarina temperata
AH-224-B05	1 cell	1.60058	2231167	1641657	198050	50.9208	54.27	1381	0.467777	1071.99	0	k__Archaea;p__Euryarchaeota;unresolved	k__Archaea;p__Euryarchaeota;c__Thermoplasmata;o__Marine_Group_II;f__?;g__?;s__?		15.2785	1.67165	1.02418	4164	1.75272	4.6752	0.42	EBB Bigelow dock	170818	170818	Respiring cells (RSG-positive)	1meter	0.18042	0.22177	2.97833	0.00709374	0.00116344	0.0432521	MGIIa-L1	d__Archaea;p__Thermoplasmatota;c__Poseidoniia;o__Poseidoniales;f__Poseidoniaceae;g__MGIIa-L1;s__MGIIa-L1 sp000246735
AH-224-B06	1 cell	1.84135	1925274	264789	34427	34.066	0	281	0.345196	843.452	0	NA;unresolved	no SSU regions found		9.19522	1.02188	1.02231	572	1.02418	1.03955	0.23	EBB Bigelow dock	170818	170818	Respiring cells (RSG-positive)	1meter	0.18042	0.22177	1.88077	0.00573211	0.000937587	0.0350442	Unclassified	Unclassified
AH-224-B07	1 cell	1.87396	1935035	695818	99535	34.2728	25.86	654	0.412844	977.784	1	k__Bacteria;p__Ignavibacteriae;c__Ignavibacteria;o__Ignavibacteriales	no SSU regions found		6.69585	1.02274	1.02375	4154	1.02605	2.61763	0.33	EBB Bigelow dock	170818	170818	Respiring cells (RSG-positive)	1meter	0.18042	0.22177	1.42984	0.00525153	0.000857943	0.0321449	TMED80	d__Bacteria;p__Marinisomatota;c__Marinisomatia;o__Marinisomatales;f__UBA1611;g__TMED80;s__
AH-224-B08	1 cell	1.57985	2890582	2335399	266827	44.4882	60.65	2220	0.338288	837.538	0	k__Bacteria;p__Proteobacteria;c__Alphaproteobacteria;o__Rhodobacterales;f__Rhodobacteraceae;f__;g__;s__	k__Bacteria;p__Proteobacteria;c__Alphaproteobacteria;o__Rhodobacterales;f__Rhodobacteraceae;g__Ascidiaceihabitans;s__?		117.889	16.3012	2.03771	8355	8.50884	22.2198	0.8	EBB Bigelow dock	170818	170818	Respiring cells (RSG-positive)	1meter	0.18042	0.22177	21.4912	0.258304	0.0420612	1.58629	LFER01	d__Bacteria;p__Proteobacteria;c__Alphaproteobacteria;o__Rhodobacterales;f__Rhodobacteraceae;g__LFER01;s__
AH-224-B09	1 cell	1.83634	4160774	1060587	82216	36.9275	37.57	937	0.406617	1027.26	0	k__Bacteria;p__Bacteroidetes;c__Flavobacteriia;o__Flavobacteriales;f__Cryomorphaceae;g__Fluviicola;s__Fluviicola_taffensis	k__Bacteria;p__Bacteroidetes;c__Flavobacteriia;o__Flavobacteriales;f__Crocinitomicaceae;g__Fluviicola;s__?		37.733	3.94853	3.73006	13408	197.957	491.989	2.83	EBB Bigelow dock	170818	170818	Respiring cells (RSG-positive)	1meter	0.18042	0.22177	7.02956	0.0155787	0.00257285	0.0943292	UBA952	d__Bacteria;p__Bacteroidota;c__Bacteroidia;o__Flavobacteriales;f__Crocinitomicaceae;g__UBA952;s__
AH-224-B10	1 cell	1.79269	2927745	2025423	148207	54.0709	63.09	1851	0.273906	972.123	0	k__Bacteria;p__Proteobacteria;c__Gammaproteobacteria;o__Alteromonadales_3;f__Alteromonadaceae;o__;f__;g__;s__	k__Bacteria;p__Proteobacteria;c__Gammaproteobacteria;o__Cellvibrionales;f__Halieaceae;g__OM60(NOR5)_clade;s__?		3.60787	1.02231	1.02303	7184	2.13414	7.56244	0.51	EBB Bigelow dock	170818	170818	Respiring cells (RSG-positive)	1meter	0.18042	0.22177	0.872702	0.00471303	0.000768759	0.0288942	Luminiphilus	d__Bacteria;p__Proteobacteria;c__Gammaproteobacteria;o__Pseudomonadales;f__Halieaceae;g__Luminiphilus;s__
AH-224-B11	1 cell	1.99975	228157	373056	61208	34.5726	24.14	371	0.221024	926.073	0	k__Bacteria;p__Proteobacteria;unresolved	no SSUs were classified		26.6364	1.77304	8.0471	1731	4.66863	1.63264	0.27	EBB Bigelow dock	170818	170818	Respiring cells (RSG-positive)	1meter	0.18042	0.22177	5.02752	0.0105607	0.00173917	0.0641268	SCGC-AAA076-P13	d__Bacteria;p__Proteobacteria;c__Gammaproteobacteria;o__SAR86;f__D2472;g__SCGC-AAA076-P13;s__
AH-224-B13	1 cell	2.02362	737323	746043	51116	30.0857	33.63	749	0.222964	897.23	0	k__Bacteria;p__Proteobacteria;c__Alphaproteobacteria;o__Rickettsiales;o__;f__;g__;s__	no SSU regions found		27.2192	3.85206	2.19036	7156	5.72066	4.56162	0.42	EBB Bigelow dock	170818	170818	Respiring cells (RSG-positive)	1meter	0.18042	0.22177	5.13266	0.0107785	0.00177536	0.0654378	AG-337-I02	d__Bacteria;p__Proteobacteria;c__Alphaproteobacteria;o__HIMB59;f__GCA-002718135;g__AG-337-I02;s__
AH-224-B14	1 cell	1.75986	4703886	316016	145571	35.227	0	368	0.82337	805.951	0	NA;unresolved	no SSU regions found		4.70287	1.0213	1.02202	8081	7.32087	18.7083	0.74	EBB Bigelow dock	170818	170818	Respiring cells (RSG-positive)	1meter	0.18042	0.22177	1.07026	0.00489735	0.000799278	0.0300071	Unclassified	Unclassified
AH-224-B15	1 cell	2.14251	743966	57490	24331	35.3314	4.17	54	0.314815	955	0	NA;unresolved	no SSU regions found		24.5755	4.76876	1.02519	4705	1.02706	3.6682	0.38	EBB Bigelow dock	170818	170818	Respiring cells (RSG-positive)	1meter	0.18042	0.22177	4.65569	0.00982501	0.00161696	0.0596989	Unclassified	Unclassified
AH-224-B16	1 cell	1.90444	3703061	848677	106142	48.1935	40.67	814	0.207617	906.437	1	k__Bacteria;p__Proteobacteria;c__Alphaproteobacteria;o__Rhodospirillales;f__Rhodospirillaceae;o__;f__;g__;s__	no SSU regions found		3.26066	1.02159	1.02231	7728	9.21462	9.27178	0.56	EBB Bigelow dock	170818	170818	Respiring cells (RSG-positive)	1meter	0.18042	0.22177	0.810058	0.00465605	0.000759326	0.02855	UBA4588	d__Bacteria;p__Proteobacteria;c__Alphaproteobacteria;o__Puniceispirillales;f__Puniceispirillaceae;g__UBA4588;s__UBA4588 sp002387605
AH-224-B17	1 cell	1.69644	6632840	1377365	186701	37.395	81.29	1343	0.164557	955.176	0	k__Bacteria;p__Proteobacteria;c__Gammaproteobacteria;o__Thiotrichales;p__;c__;o__;f__;g__;s__	k__Bacteria;p__Proteobacteria;c__Gammaproteobacteria;o__Oceanospirillales;f__ZD0405;g__?;s__?		38.1328	3.97135	1.02548	4476	5.28547	3.32405	0.37	EBB Bigelow dock	170818	170818	Respiring cells (RSG-positive)	1meter	0.18042	0.22177	7.10169	0.0157984	0.00260935	0.095652	Thioglobus	d__Bacteria;p__Proteobacteria;c__Gammaproteobacteria;o__PS1;f__Thioglobaceae;g__Thioglobus;s__Thioglobus singularis
AH-224-B18	1 cell	1.70205	5721263	2201295	92729	42.5839	57.73	1829	0.463095	1069.85	0	k__Bacteria;p__Verrucomicrobia;c__Opitutae;o__Opitutales;o__Puniceicoccales;f__Puniceicoccaceae;g__Coraliomargarita;s__Coraliomargarita_akajimensis	k__Bacteria;p__Verrucomicrobia;c__Opitutae;o__MB11C04_marine_group;f__?;g__?;s__?		62.2397	6.14574	9.57234	8687	9.92719	27.8969	0.87	EBB Bigelow dock	170818	170818	Respiring cells (RSG-positive)	1meter	0.18042	0.22177	11.4511	0.0367633	0.00608451	0.222128	MB11C04	d__Bacteria;p__Verrucomicrobiota;c__Verrucomicrobiae;o__Opitutales;f__MB11C04;g__MB11C04;s__
AH-224-B19	1 cell	2.00557	119027	98072	79021	51.2358	0	89	0.382022	962.169	0	NA;unresolved	no SSU regions found		2.60735	1.02231	1.02231	8268	4.84034	11.0929	0.6	EBB Bigelow dock	170818	170818	Respiring cells (RSG-positive)	1meter	0.18042	0.22177	0.692187	0.00455068	0.000741887	0.0279136	Unclassified	Unclassified
AH-224-B20	1 cell	1.6324	2860755	1313784	113218	29.5435	58.47	1209	0.315964	1018.9	0	k__Bacteria;p__Bacteroidetes;c__Flavobacteriia;o__Flavobacteriales;f__Flavobacteriaceae;unresolved	no SSU regions found		33.5927	4.7387	1.02591	5186	1.44291	3.42458	0.37	EBB Bigelow dock	170818	170818	Respiring cells (RSG-positive)	1meter	0.18042	0.22177	6.28257	0.0134752	0.0022234	0.0816677	MAG-121220-bin8	d__Bacteria;p__Bacteroidota;c__Bacteroidia;o__Flavobacteriales;f__Flavobacteriaceae;g__MAG-121220-bin8;s__
AH-224-B21	1 cell	1.59437	3203101	1903237	246687	53.5542	61.1	1863	0.288245	910.504	0	k__Bacteria;p__Proteobacteria;c__Alphaproteobacteria;o__Rhodobacterales;f__Rhodobacteraceae;g__Roseobacter;s__Roseobacter_RCA_cluster	k__Bacteria;p__Proteobacteria;c__Alphaproteobacteria;o__Rhodobacterales;f__Rhodobacteraceae;g__Planktomarina;s__?		110.059	7.44643	6.51484	9721	10.4791	16.2189	0.7	EBB Bigelow dock	170818	170818	Respiring cells (RSG-positive)	1meter	0.18042	0.22177	20.0786	0.196337	0.0321002	1.20087	Planktomarina	d__Bacteria;p__Proteobacteria;c__Alphaproteobacteria;o__Rhodobacterales;f__Rhodobacteraceae;g__Planktomarina;s__Planktomarina temperata
AH-224-B22	1 cell	2.05691	635671	340646	60342	31.2952	6.9	280	0.353571	1053.7	0	k__Bacteria;p__Bacteroidetes;c__Flavobacteriia;o__Flavobacteriales;f__Cryomorphaceae	no SSU regions found		5.50301	1.02217	1.02288	5722	4.94137	4.98462	0.43	EBB Bigelow dock	170818	170818	Respiring cells (RSG-positive)	1meter	0.18042	0.22177	1.21462	0.00503658	0.000822336	0.0308476	Unclassified	Unclassified
AH-224-B23	1 cell	2.3318	27213	122938	26290	59.4112	0	116	0.431034	872.44	0	NA;unresolved	k__Bacteria;p__Actinobacteria;c__Actinobacteria_(class);o__PeM15;f__?;g__?;s__?		23.7471	2.99614	1.02764	6565	8.70479	5.24182	0.44	EBB Bigelow dock	170818	170818	Respiring cells (RSG-positive)	1meter	0.18042	0.22177	4.50622	0.00954394	0.00157027	0.058007	Unclassified	Unclassified
AH-224-C02	1 cell	2.00215	63989	278550	61395	37.7286	8.62	275	0.254545	922.956	0	k__Bacteria;p__Proteobacteria;c__Gammaproteobacteria;o__Thiotrichales;f__Francisellaceae;g__Francisella	no SSU regions found		11.7047	1.02102	1.02217	2617	2.46205	2.22167	0.31	EBB Bigelow dock	170818	170818	Respiring cells (RSG-positive)	1meter	0.18042	0.22177	2.33353	0.00625889	0.00102493	0.0382207	Unclassified	Unclassified
AH-224-C03	1 cell	2.23109	49506	194471	33321	30.1839	4.17	200	0.37	872.585	0	NA;unresolved	no SSU regions found		4.44392	1.02217	2.17319	3758	4.27364	1.89784	0.29	EBB Bigelow dock	170818	170818	Respiring cells (RSG-positive)	1meter	0.18042	0.22177	1.02354	0.00485312	0.000791954	0.0297401	Unclassified	Unclassified
AH-224-C04	1 cell	2.07761	314697	745286	50246	55.5122	26.88	657	0.432268	1033.81	0	k__Bacteria;p__Bacteroidetes;c__Flavobacteriia;o__Flavobacteriales;f__Cryomorphaceae	k__Bacteria;p__Bacteroidetes;c__Flavobacteriia;o__Flavobacteriales;f__NS9_marine_group;g__?;s__?		16.6555	2.67264	1.02288	7558	10.7446	7.31573	0.5	EBB Bigelow dock	170818	170818	Respiring cells (RSG-positive)	1meter	0.18042	0.22177	3.22675	0.00744433	0.00122163	0.0453642	UBA11663	d__Bacteria;p__Bacteroidota;c__Bacteroidia;o__Flavobacteriales;f__UA16;g__UBA11663;s__
AH-224-C05	1 cell	2.16465	50758	190290	69081	31.0784	14.15	203	0.211823	845.975	0	k__Bacteria;p__Proteobacteria;c__Alphaproteobacteria;o__Rickettsiales;f__Pelagibacteraceae;g__Candidatus_Pelagibacter;s__Candidatus_Pelagibacter_ubique;unresolved	k__Bacteria;p__Proteobacteria;c__Alphaproteobacteria;o__SAR11_clade;f__Surface_1;g__?;s__?		10.7024	1.02217	1.02288	3517	1.97096	2.20271	0.31	EBB Bigelow dock	170818	170818	Respiring cells (RSG-positive)	1meter	0.18042	0.22177	2.15269	0.00604291	0.000989117	0.0369186	Unclassified	Unclassified
AH-224-C06	1 cell	1.66926	1686526	958187	80695	51.8459	26.72	1003	0.364905	818.775	0	k__Bacteria;p__Proteobacteria;c__Alphaproteobacteria;o__Rhodobacterales;f__Rhodobacteraceae;g__Roseobacter;s__Roseobacter_RCA_cluster	k__Bacteria;p__Proteobacteria;c__Alphaproteobacteria;o__Rhodobacterales;f__Rhodobacteraceae;g__Planktomarina;s__?		84.4689	8.33135	5.27582	6824	5.53481	7.06117	0.5	EBB Bigelow dock	170818	170818	Respiring cells (RSG-positive)	1meter	0.18042	0.22177	15.4616	0.0801003	0.0132174	0.485426	Planktomarina	d__Bacteria;p__Proteobacteria;c__Alphaproteobacteria;o__Rhodobacterales;f__Rhodobacteraceae;g__Planktomarina;s__Planktomarina temperata
AH-224-C07	1 cell	1.69781	2189949	973006	356241	34.0686	62.24	1041	0.276657	882.899	0	k__Bacteria;p__Actinobacteria;c__Actinobacteria;o__Acidimicrobiales;f__Acidimicrobiaceae;g__Acidimicrobium;s__Acidimicrobium_ferrooxidans	no SSUs were classified		3.81864	1.06663	1.02634	4780	6.4674	1.72681	0.28	EBB Bigelow dock	170818	170818	Respiring cells (RSG-positive)	1meter	0.18042	0.22177	0.91073	0.00474796	0.000774543	0.0291051	TMED189	d__Bacteria;p__Actinobacteriota;c__Acidimicrobiia;o__TMED189;f__TMED189;g__TMED189;s__
AH-224-C08	1 cell	1.92794	664545	443669	28063	44.924	29.31	423	0.394799	935.113	0	k__Bacteria;p__Bacteroidetes;c__Flavobacteriia;o__Flavobacteriales;f__Cryomorphaceae;g__Owenweeksia;s__Owenweeksia_hongkongensis	no SSUs were classified		22.0766	2.84953	2.01805	7797	13.3596	10.8432	0.59	EBB Bigelow dock	170818	170818	Respiring cells (RSG-positive)	1meter	0.18042	0.22177	4.20484	0.00900143	0.00148017	0.054741	UBA10364	d__Bacteria;p__Bacteroidota;c__Bacteroidia;o__Flavobacteriales;f__Schleiferiaceae;g__UBA10364;s__UBA10364 sp003045825
AH-224-C09	1 cell	1.60379	3929419	1164543	286188	36.5542	49.14	1135	0.239648	966.993	0	k__Bacteria;p__Proteobacteria;c__Gammaproteobacteria;o__Thiotrichales;f__Francisellaceae;g__Francisella	k__Bacteria;p__Proteobacteria;c__Gammaproteobacteria;o__Oceanospirillales;f__SAR86_clade;g__?;s__?		20.5035	1.05931	1.59163	4556	3.70968	2.81807	0.34	EBB Bigelow dock	170818	170818	Respiring cells (RSG-positive)	1meter	0.18042	0.22177	3.92102	0.00851875	0.0014	0.0518349	D2472	d__Bacteria;p__Proteobacteria;c__Gammaproteobacteria;o__SAR86;f__D2472;g__D2472;s__
AH-224-C10	1 cell	2.04506	591576	492819	66212	31.9562	25.86	419	0.403341	1061.92	0	k__Bacteria;p__Bacteroidetes;c__Flavobacteriia;o__Flavobacteriales;unresolved	no SSU regions found		14.4028	1.02174	3.62006	7319	4.26764	10.5278	0.59	EBB Bigelow dock	170818	170818	Respiring cells (RSG-positive)	1meter	0.18042	0.22177	2.82033	0.0068794	0.00112787	0.0419606	MED-G20	d__Bacteria;p__Bacteroidota;c__Bacteroidia;o__Flavobacteriales;f__UBA10066;g__MED-G20;s__
AH-224-C11	1 cell	2.03865	476560	640279	35611	46.6162	27.59	638	0.37931	828.176	0	k__Bacteria;p__Proteobacteria;c__Alphaproteobacteria;o__Rhodospirillales;f__Rhodospirillaceae;o__Candidatus_Puniceispirillum;f__Candidatus_Puniceispirillum;g__Candidatus_Puniceispirillum;s__Candidatus_Puniceispirillum_marinum	k__Bacteria;p__Proteobacteria;c__Alphaproteobacteria;o__Rickettsiales;f__SAR116_clade;g__?;s__?		25.0533	1.37096	1.02332	6635	5.09439	4.12204	0.4	EBB Bigelow dock	170818	170818	Respiring cells (RSG-positive)	1meter	0.18042	0.22177	4.74188	0.00999084	0.00164451	0.060697	Puniceispirillum	d__Bacteria;p__Proteobacteria;c__Alphaproteobacteria;o__Puniceispirillales;f__Puniceispirillaceae;g__Puniceispirillum;s__
AH-224-C13	1 cell	2.46204	693030	383867	39774	33.6804	26.72	387	0.211886	884.403	0	k__Bacteria;p__Proteobacteria;c__Gammaproteobacteria;o__Cardiobacteriales;f__Cardiobacteriaceae;g__Cardiobacterium	no SSU regions found		23.3368	1.82974	1.02231	1666	3.94964	1.62258	0.27	EBB Bigelow dock	170818	170818	Respiring cells (RSG-positive)	1meter	0.18042	0.22177	4.4322	0.00940774	0.00154765	0.0571871	SCGC-AAA076-P13	d__Bacteria;p__Proteobacteria;c__Gammaproteobacteria;o__SAR86;f__D2472;g__SCGC-AAA076-P13;s__
AH-224-C16	1 cell	1.94574	351626	570242	163253	29.9536	42.64	590	0.179661	888.785	0	k__Bacteria;p__Proteobacteria;c__Alphaproteobacteria;o__Rickettsiales;f__Pelagibacteraceae;g__Candidatus_Pelagibacter;s__Candidatus_Pelagibacter_ubique;unresolved	k__Bacteria;p__Proteobacteria;c__Alphaproteobacteria;o__SAR11_clade;f__Surface_1;g__?;s__?		2.62094	1.02217	1.02274	4583	4.35183	4.30076	0.41	EBB Bigelow dock	170818	170818	Respiring cells (RSG-positive)	1meter	0.18042	0.22177	0.69464	0.00455285	0.000742245	0.0279267	Pelagibacter	d__Bacteria;p__Proteobacteria;c__Alphaproteobacteria;o__Pelagibacterales;f__Pelagibacteraceae;g__Pelagibacter;s__Pelagibacter ubique
AH-224-C17	1 cell	1.83136	4952459	783084	119152	32.2838	43.03	686	0.424198	1017.72	0	k__Bacteria;p__Bacteroidetes;c__Flavobacteriia;o__Flavobacteriales;unresolved	no SSU regions found		5.59503	1.02174	1.02533	7213	7.40261	5.0751	0.43	EBB Bigelow dock	170818	170818	Respiring cells (RSG-positive)	1meter	0.18042	0.22177	1.23123	0.00505285	0.000825031	0.0309458	GCA-2705205	d__Bacteria;p__Bacteroidota;c__Bacteroidia;o__Flavobacteriales;f__BACL11;g__GCA-2705205;s__
AH-224-C19	1 cell	1.68333	1849501	872584	107661	50.2485	8.62	888	0.405405	848.172	0	k__Bacteria;p__Proteobacteria;c__Alphaproteobacteria;o__Rhodobacterales;f__Rhodobacteraceae;g__Roseobacter;s__Roseobacter_RCA_cluster	no SSU regions found		155.997	21.2367	3.24329	8357	8.60747	13.7578	0.65	EBB Bigelow dock	170818	170818	Respiring cells (RSG-positive)	1meter	0.18042	0.22177	28.3667	0.981674	0.155486	6.19788	Unclassified	Unclassified
AH-224-C20	1 cell	1.52703	4102990	926355	248909	32.7744	60.84	972	0.203704	898.105	0	k__Bacteria;p__Proteobacteria;c__Alphaproteobacteria;o__Rickettsiales;o__;f__;g__;s__	no SSU regions found		3.32312	1.02317	1.02476	6672	1.43442	3.02959	0.35	EBB Bigelow dock	170818	170818	Respiring cells (RSG-positive)	1meter	0.18042	0.22177	0.821326	0.00466625	0.000761014	0.0286116	HIMB59	d__Bacteria;p__Proteobacteria;c__Alphaproteobacteria;o__HIMB59;f__HIMB59;g__HIMB59;s__
AH-224-C21	1 cell	1.83182	3500565	1086420	234261	32.9271	72.29	1167	0.244216	875.062	0	k__Bacteria;p__Proteobacteria;c__Alphaproteobacteria;o__Rickettsiales;o__;f__;g__;s__	k__Bacteria;p__Proteobacteria;c__Alphaproteobacteria;o__Rhodospirillales;f__Rhodospirillaceae;g__AEGEAN-169_marine_group;s__?		3.27398	1.02174	2.99699	3229	1.58405	2.27092	0.31	EBB Bigelow dock	170818	170818	Respiring cells (RSG-positive)	1meter	0.18042	0.22177	0.812461	0.00465822	0.000759686	0.0285631	HIMB59	d__Bacteria;p__Proteobacteria;c__Alphaproteobacteria;o__HIMB59;f__HIMB59;g__HIMB59;s__
AH-224-C22	1 cell	1.84964	1972161	417144	48084	29.6885	36.57	439	0.200456	868.802	0	k__Bacteria;p__Proteobacteria;c__Alphaproteobacteria;o__Rickettsiales;f__Pelagibacteraceae;g__Candidatus_Pelagibacter-like;g__Candidatus_Pelagibacter	no SSU regions found		3.60382	1.02159	1.02217	5293	1.75051	3.2474	0.36	EBB Bigelow dock	170818	170818	Respiring cells (RSG-positive)	1meter	0.18042	0.22177	0.871971	0.00471236	0.000768649	0.0288901	Pelagibacter	d__Bacteria;p__Proteobacteria;c__Alphaproteobacteria;o__Pelagibacterales;f__Pelagibacteraceae;g__Pelagibacter;s__
AH-224-C23	1 cell	1.54605	2044192	1587493	177411	51.871	50.22	1507	0.291971	925.184	0	k__Bacteria;p__Proteobacteria;c__Alphaproteobacteria;o__Rhodospirillales;f__Rhodospirillaceae;o__Candidatus_Puniceispirillum;f__Candidatus_Puniceispirillum;g__Candidatus_Puniceispirillum;s__Candidatus_Puniceispirillum_marinum	no SSU regions found		65.4421	4.71214	3.92364	8069	4.59572	13.3127	0.65	EBB Bigelow dock	170818	170818	Respiring cells (RSG-positive)	1meter	0.18042	0.22177	12.0288	0.0411276	0.00680586	0.248533	Puniceispirillaceae	d__Bacteria;p__Proteobacteria;c__Alphaproteobacteria;o__Puniceispirillales;f__Puniceispirillaceae;g__;s__
AH-224-D02	1 cell	2.49393	70821	159718	35671	30.2752	9.43	166	0.186747	868.946	0	k__Bacteria;p__Proteobacteria;c__Alphaproteobacteria;o__Rickettsiales;f__Pelagibacteraceae;g__Candidatus_Pelagibacter-like;g__Candidatus_Pelagibacter;s__Candidatus_Pelagibacter_ubique	no SSU regions found		3.01727	1.02245	1.02245	1312	4.1203	1.50844	0.26	EBB Bigelow dock	170818	170818	Respiring cells (RSG-positive)	1meter	0.18042	0.22177	0.766146	0.00461651	0.000752782	0.0283112	Unclassified	Unclassified
AH-224-D03	1 cell	1.64465	1736263	1168599	74020	45.7432	33.12	1066	0.35272	915.117	0	k__Bacteria;p__Proteobacteria;c__Gammaproteobacteria;unresolved	k__Bacteria;p__Proteobacteria;c__Gammaproteobacteria;o__Oceanospirillales;f__?;g__?;s__?		89.4539	10.1973	3.17207	7892	11.2974	6.93529	0.49	EBB Bigelow dock	170818	170818	Respiring cells (RSG-positive)	1meter	0.18042	0.22177	16.361	0.0953858	0.015719	0.578819	Pseudohongiellaceae	d__Bacteria;p__Proteobacteria;c__Gammaproteobacteria;o__Pseudomonadales;f__Pseudohongiellaceae;g__;s__
AH-224-D04	1 cell	1.79419	1980453	433787	111484	52.7307	10.5	432	0.289352	897.278	0	k__Bacteria;p__Proteobacteria;c__Alphaproteobacteria;o__Rhodobacterales;f__Rhodobacteraceae;g__Roseobacter;s__Roseobacter_RCA_cluster	no SSU regions found		141.301	13.3427	17.3435	8000	7.68458	13.4519	0.65	EBB Bigelow dock	170818	170818	Respiring cells (RSG-positive)	1meter	0.18042	0.22177	25.7154	0.586643	0.0940612	3.65878	Planktomarina	d__Bacteria;p__Proteobacteria;c__Alphaproteobacteria;o__Rhodobacterales;f__Rhodobacteraceae;g__Planktomarina;s__Planktomarina temperata
AH-224-D05	1 cell	2.40962	167390	462845	46407	60.4775	15.32	474	0.424051	817.494	0	k__Bacteria;p__Actinobacteria;c__Actinobacteria;o__Actinomycetales;unresolved	no SSU regions found		168.96	18.5903	6.6527	9493	25.0991	43.6899	1.05	EBB Bigelow dock	170818	170818	Respiring cells (RSG-positive)	1meter	0.18042	0.22177	30.7055	1.54599	0.241856	9.88228	GCA-2699445	d__Bacteria;p__Actinobacteriota;c__Actinomycetia;o__Nanopelagicales;f__GCA-2699445;g__GCA-2699445;s__
AH-224-D06	1 cell	1.96269	158184	496449	57355	48.9174	15.52	443	0.34763	931.526	0	k__Bacteria;p__Proteobacteria;c__Gammaproteobacteria;o__;f__;g__;s__	no SSU regions found		129.711	11.644	5.60448	8094	7.48736	10.8982	0.59	EBB Bigelow dock	170818	170818	Respiring cells (RSG-positive)	1meter	0.18042	0.22177	23.6242	0.390855	0.0631899	2.41759	UBA4421	d__Bacteria;p__Proteobacteria;c__Gammaproteobacteria;o__Pseudomonadales;f__HTCC2089;g__UBA4421;s__
AH-224-D07	1 cell	1.78291	3238483	1585811	192191	53.1006	43.92	1543	0.289047	910.386	0	k__Bacteria;p__Proteobacteria;c__Alphaproteobacteria;o__Rhodobacterales;f__Rhodobacteraceae;g__Roseobacter;s__Roseobacter_RCA_cluster	k__Bacteria;p__Proteobacteria;c__Alphaproteobacteria;o__Rhodobacterales;f__Rhodobacteraceae;g__Planktomarina;s__?		228.854	24.6482	8.66695	9229	6.5617	25.5763	0.84	EBB Bigelow dock	170818	170818	Respiring cells (RSG-positive)	1meter	0.18042	0.22177	41.5116	12.6044	1.82837	86.8928	Planktomarina	d__Bacteria;p__Proteobacteria;c__Alphaproteobacteria;o__Rhodobacterales;f__Rhodobacteraceae;g__Planktomarina;s__Planktomarina temperata
AH-224-D08	1 cell	1.96869	588026	939102	50882	33.2163	41.52	829	0.390832	1004.27	0	k__Bacteria;p__Deferribacteres;c__Deferribacteres;o__Deferribacterales;f__Caldithrix;g__Caldithrix;s__Caldithrix_abyssi	no SSU regions found		6.96851	1.02245	3.06988	4049	3.42361	2.523	0.33	EBB Bigelow dock	170818	170818	Respiring cells (RSG-positive)	1meter	0.18042	0.22177	1.47903	0.00530193	0.000866294	0.0324491	TMED80	d__Bacteria;p__Marinisomatota;c__Marinisomatia;o__Marinisomatales;f__UBA1611;g__TMED80;s__
AH-224-D09	1 cell	2.6757	537394	295827	29191	29.9695	27.04	302	0.165563	852.887	0	k__Bacteria;p__Proteobacteria;c__Alphaproteobacteria;o__Rickettsiales;f__Pelagibacteraceae;g__Candidatus_Pelagibacter;s__Candidatus_Pelagibacter_ubique;unresolved	k__Bacteria;p__Proteobacteria;c__Alphaproteobacteria;o__SAR11_clade;f__Surface_1;g__?;s__?		3.09501	1.02188	1.02217	1949	3.12385	1.51396	0.26	EBB Bigelow dock	170818	170818	Respiring cells (RSG-positive)	1meter	0.18042	0.22177	0.780171	0.0046291	0.000754866	0.0283873	Pelagibacter	d__Bacteria;p__Proteobacteria;c__Alphaproteobacteria;o__Pelagibacterales;f__Pelagibacteraceae;g__Pelagibacter;s__Pelagibacter ubique
AH-224-D10	1 cell	2.33282	457919	556970	45882	36.3364	18.97	486	0.37037	1014.79	0	k__Bacteria;p__Bacteroidetes;c__Flavobacteriia;o__Flavobacteriales;f__Cryomorphaceae	no SSU regions found		29.1024	1.71978	1.0249	6195	7.70296	6.15784	0.47	EBB Bigelow dock	170818	170818	Respiring cells (RSG-positive)	1meter	0.18042	0.22177	5.47242	0.0115136	0.00189749	0.0698621	UBA8444	d__Bacteria;p__Bacteroidota;c__Bacteroidia;o__Flavobacteriales;f__BACL11;g__UBA8444;s__
AH-224-D11	1 cell	1.86174	3504833	628237	87417	32.6759	43.97	609	0.241379	952.803	0	k__Bacteria;p__Proteobacteria;c__Gammaproteobacteria;o__;f__;g__;s__	no SSU regions found		6.64803	1.07431	1.02202	1211	1.0275	1.50569	0.26	EBB Bigelow dock	170818	170818	Respiring cells (RSG-positive)	1meter	0.18042	0.22177	1.42121	0.00524273	0.000856487	0.0320919	SCGC-AAA076-P13	d__Bacteria;p__Proteobacteria;c__Gammaproteobacteria;o__SAR86;f__D2472;g__SCGC-AAA076-P13;s__SCGC-AAA076-P13 sp000385055
AH-224-D13	1 cell	3.52054	705992	27873	5622	38.0691	4.17	25	0.24	875.72	0	NA;unresolved	no SSU regions found		7.60614	1.02188	1.02274	3706	7.08603	2.66364	0.33	EBB Bigelow dock	170818	170818	Respiring cells (RSG-positive)	1meter	0.18042	0.22177	1.59407	0.0054217	0.000886141	0.0331718	Unclassified	Unclassified
AH-224-D14	1 cell	2.67327	513750	240460	34535	29.036	18.53	248	0.25	839.665	0	k__Bacteria;p__Proteobacteria;c__Alphaproteobacteria;o__Rickettsiales;f__Pelagibacteraceae;g__Candidatus_Pelagibacter-like;g__Candidatus_Pelagibacter;s__Candidatus_Pelagibacter_ubique	no SSU regions found		11.1116	1.02231	1.02346	5220	1.02634	3.9552	0.39	EBB Bigelow dock	170818	170818	Respiring cells (RSG-positive)	1meter	0.18042	0.22177	2.22652	0.00613017	0.00100359	0.0374447	Pelagibacter	d__Bacteria;p__Proteobacteria;c__Alphaproteobacteria;o__Pelagibacterales;f__Pelagibacteraceae;g__Pelagibacter;s__
AH-224-D15	1 cell	2.20471	331881	757491	45028	48.1577	18.97	744	0.340054	848.379	0	k__Bacteria;p__Proteobacteria;c__Alphaproteobacteria;o__Rhodospirillales;f__Rhodospirillaceae;o__Candidatus_Puniceispirillum;f__Candidatus_Puniceispirillum;g__Candidatus_Puniceispirillum;s__Candidatus_Puniceispirillum_marinum	k__Bacteria;p__Proteobacteria;c__Alphaproteobacteria;o__Rickettsiales;f__SAR116_clade;g__?;s__?		18.1056	1.28098	3.58865	6857	5.60763	8.70234	0.54	EBB Bigelow dock	170818	170818	Respiring cells (RSG-positive)	1meter	0.18042	0.22177	3.48838	0.00783231	0.00128603	0.0477011	Puniceispirillum	d__Bacteria;p__Proteobacteria;c__Alphaproteobacteria;o__Puniceispirillales;f__Puniceispirillaceae;g__Puniceispirillum;s__
AH-224-D16	1 cell	2.1862	620841	550304	57741	30.2128	40.13	606	0.211221	838.356	0	k__Bacteria;p__Proteobacteria;c__Gammaproteobacteria;o__Thiotrichales;f__Francisellaceae;g__Francisella	no SSU regions found		3.58563	1.0213	1.02217	1529	2.56591	1.65087	0.27	EBB Bigelow dock	170818	170818	Respiring cells (RSG-positive)	1meter	0.18042	0.22177	0.868689	0.00470936	0.000768152	0.028872	GCA-2705445	d__Bacteria;p__Proteobacteria;c__Gammaproteobacteria;o__GCA-002705445;f__GCA-002705445;g__GCA-2705445;s__
AH-224-D17	1 cell	1.57538	4798911	1985214	337279	36.6588	86.56	1898	0.203372	953.179	0	k__Bacteria;p__Proteobacteria;c__Alphaproteobacteria;o__Rhodobacterales;f__Rhodobacteraceae;f__;g__;s__	k__Bacteria;p__Proteobacteria;c__Alphaproteobacteria;o__Rhodobacterales;f__Rhodobacteraceae;g__?;s__?		104.057	7.46424	4.00948	7767	5.31676	9.82586	0.57	EBB Bigelow dock	170818	170818	Respiring cells (RSG-positive)	1meter	0.18042	0.22177	18.9958	0.159106	0.0260838	0.970512	Amylibacter	d__Bacteria;p__Proteobacteria;c__Alphaproteobacteria;o__Rhodobacterales;f__Rhodobacteraceae;g__Amylibacter;s__Amylibacter sp000153745
AH-224-D18	1 cell	1.65513	4412057	1453730	92318	38.2846	69.23	1282	0.315133	1010.69	0	k__Bacteria;p__Bacteroidetes;c__Flavobacteriia;o__Flavobacteriales;f__Flavobacteriaceae;g__Cellulophaga;s__Cellulophaga_lytica	k__Bacteria;p__Bacteroidetes;c__Flavobacteriia;o__Flavobacteriales;f__Flavobacteriaceae;g__NS3a_marine_group;s__?		25.269	2.82163	6.16824	3124	3.70863	3.1904	0.36	EBB Bigelow dock	170818	170818	Respiring cells (RSG-positive)	1meter	0.18042	0.22177	4.7808	0.0100666	0.0016571	0.0611532	MAG-120531	d__Bacteria;p__Bacteroidota;c__Bacteroidia;o__Flavobacteriales;f__Flavobacteriaceae;g__MAG-120531;s__MAG-120531 sp000173115
AH-224-D19	1 cell	2.0162	441075	556030	54541	37.7052	30.22	555	0.225225	919.562	0	k__Bacteria;p__Proteobacteria;c__Gammaproteobacteria;unresolved	k__Bacteria;p__Proteobacteria;c__Gammaproteobacteria;o__Oceanospirillales;f__SAR86_clade;g__?;s__?		32.474	2.68771	1.02677	5679	1.46169	2.91515	0.35	EBB Bigelow dock	170818	170818	Respiring cells (RSG-positive)	1meter	0.18042	0.22177	6.08073	0.0129572	0.00213735	0.0785505	D2472	d__Bacteria;p__Proteobacteria;c__Gammaproteobacteria;o__SAR86;f__D2472;g__D2472;s__
AH-224-D22	1 cell	2.34895	478192	387910	39200	29.569	34.59	403	0.168734	878.529	0	k__Bacteria;p__Proteobacteria;c__Alphaproteobacteria;o__Rickettsiales;f__Pelagibacteraceae;g__Candidatus_Pelagibacter;s__Candidatus_Pelagibacter_ubique;unresolved	no SSU regions found		3.90548	1.02159	1.02274	806	6.76775	1.168	0.24	EBB Bigelow dock	170818	170818	Respiring cells (RSG-positive)	1meter	0.18042	0.22177	0.926397	0.00476243	0.000776938	0.0291925	Pelagibacter	d__Bacteria;p__Proteobacteria;c__Alphaproteobacteria;o__Pelagibacterales;f__Pelagibacteraceae;g__Pelagibacter;s__
AH-224-E02	1 cell	2.10175	509744	747106	56408	36.6016	48.28	754	0.229443	925.781	0	k__Bacteria;p__Proteobacteria;c__Gammaproteobacteria;o__Oceanospirillales;f__Halomonadaceae;g__Halomonas	no SSU regions found		3.13264	1.02188	1.02634	1047	1.02677	1.30846	0.25	EBB Bigelow dock	170818	170818	Respiring cells (RSG-positive)	1meter	0.18042	0.22177	0.786961	0.00463521	0.000755877	0.0284242	D2472	d__Bacteria;p__Proteobacteria;c__Gammaproteobacteria;o__SAR86;f__D2472;g__D2472;s__
AH-224-E03	1 cell	2.17894	58506	63219	34696	36.3071	0	100	0.93	603.68	0	NA;unresolved	no SSU regions found		8.49928	1.2902	1.02202	8429	20.9757	9.46399	0.56	EBB Bigelow dock	170818	170818	Respiring cells (RSG-positive)	1meter	0.18042	0.22177	1.75521	0.00559404	0.000914701	0.0342114	Unclassified	Unclassified
AH-224-E04	1 cell	1.9021	2661711	1086101	140480	44.8595	48.71	984	0.376016	1024.46	0	k__Bacteria;p__Bacteroidetes;c__Flavobacteriia;o__Flavobacteriales;f__Cryomorphaceae;g__Owenweeksia;s__Owenweeksia_hongkongensis	k__Bacteria;p__Bacteroidetes;c__Flavobacteriia;o__Flavobacteriales;f__Cryomorphaceae;g__?;s__?		9.7859	1.39741	1.02245	6956	5.64638	5.37234	0.44	EBB Bigelow dock	170818	170818	Respiring cells (RSG-positive)	1meter	0.18042	0.22177	1.98734	0.00585196	0.000957457	0.0357671	UBA10364	d__Bacteria;p__Bacteroidota;c__Bacteroidia;o__Flavobacteriales;f__Schleiferiaceae;g__UBA10364;s__UBA10364 sp003045825
AH-224-E05	1 cell	1.64784	2318962	1640404	290739	36.4475	61.69	1540	0.22013	967.04	0	k__Bacteria;p__Proteobacteria;c__Alphaproteobacteria;o__Rhodobacterales;f__Rhodobacteraceae;f__;g__;s__	k__Bacteria;p__Proteobacteria;c__Alphaproteobacteria;o__Rhodobacterales;f__Rhodobacteraceae;g__?;s__?		92.4576	8.47186	4.05368	6565	5.72468	4.94137	0.43	EBB Bigelow dock	170818	170818	Respiring cells (RSG-positive)	1meter	0.18042	0.22177	16.903	0.105972	0.0174478	0.643643	Amylibacter	d__Bacteria;p__Proteobacteria;c__Alphaproteobacteria;o__Rhodobacterales;f__Rhodobacteraceae;g__Amylibacter;s__
AH-224-E06	1 cell	2.46625	96692	88395	15724	32.7213	0	89	0.438202	865.73	0	NA;unresolved	no SSU regions found		30.9414	5.07153	1.02576	5668	4.71744	4.25686	0.4	EBB Bigelow dock	170818	170818	Respiring cells (RSG-positive)	1meter	0.18042	0.22177	5.80421	0.0122798	0.0020248	0.0744736	Unclassified	Unclassified
AH-224-E07	1 cell	1.64311	3463938	4061267	290737	53.531	90.99	3468	0.469435	1053.32	0	k__Bacteria;p__Verrucomicrobia;c__Verrucomicrobiae;o__Verrucomicrobiales;f__Verrucomicrobiaceae;unresolved	k__Bacteria;p__Verrucomicrobia;c__Verrucomicrobiae;o__Verrucomicrobiales;f__DEV007;g__?;s__?		10.2404	1.64346	1.02217	8039	9.91046	12.195	0.62	EBB Bigelow dock	170818	170818	Respiring cells (RSG-positive)	1meter	0.18042	0.22177	2.06933	0.00594588	0.000973028	0.0363335	Arctic95D-9	d__Bacteria;p__Verrucomicrobiota;c__Verrucomicrobiae;o__Verrucomicrobiales;f__DEV007;g__Arctic95D-9;s__
AH-224-E08	1 cell	2.17158	624767	1310711	228747	49.7589	50	1172	0.267065	1002.93	0	k__Bacteria;p__Proteobacteria;c__Gammaproteobacteria;o__;f__;g__;s__	no SSUs were classified		16.128	1.65156	1.0226	6534	8.72071	4.46709	0.41	EBB Bigelow dock	170818	170818	Respiring cells (RSG-positive)	1meter	0.18042	0.22177	3.13158	0.00730802	0.001199	0.044543	HTCC2207	d__Bacteria;p__Proteobacteria;c__Gammaproteobacteria;o__Pseudomonadales;f__Porticoccaceae;g__HTCC2207;s__
AH-224-E09	1 cell	1.60215	4653647	1223749	423664	33.0238	66.15	1249	0.235388	935.685	0	k__Bacteria;p__Proteobacteria;c__Gammaproteobacteria;o__;f__;g__;s__	k__Bacteria;p__Proteobacteria;c__Gammaproteobacteria;o__Oceanospirillales;f__SAR86_clade;g__?;s__?		12.6453	2.00843	1.02476	4632	1.02677	2.88013	0.34	EBB Bigelow dock	170818	170818	Respiring cells (RSG-positive)	1meter	0.18042	0.22177	2.50323	0.00646857	0.00105971	0.0394847	SCGC-AAA076-P13	d__Bacteria;p__Proteobacteria;c__Gammaproteobacteria;o__SAR86;f__D2472;g__SCGC-AAA076-P13;s__
AH-224-E10	1 cell	2.61333	380816	395152	141857	56.6283	13.21	397	0.397985	864.489	0	k__Bacteria;p__Proteobacteria;c__Alphaproteobacteria;o__Sphingomonadales;f__Erythrobacteraceae;g__Erythrobacter;s__	k__Bacteria;p__Proteobacteria;c__Alphaproteobacteria;o__Sphingomonadales;f__Erythrobacteraceae;g__Erythrobacter;s__?		26.828	3.09327	4.89506	7557	16.1825	11.2974	0.6	EBB Bigelow dock	170818	170818	Respiring cells (RSG-positive)	1meter	0.18042	0.22177	5.06208	0.0106318	0.00175099	0.0645548	Erythrobacter	d__Bacteria;p__Proteobacteria;c__Alphaproteobacteria;o__Sphingomonadales;f__Sphingomonadaceae;g__Erythrobacter;s__
AH-224-E11	1 cell	1.95865	609533	673627	55228	51.5646	16.14	592	0.33277	969.505	0	k__Bacteria;p__Proteobacteria;c__Gammaproteobacteria;o__Alteromonadales_3;f__Alteromonadaceae;o__;f__;g__;s__	k__Bacteria;p__Proteobacteria;c__Gammaproteobacteria;o__Cellvibrionales;f__Halieaceae;g__OM60(NOR5)_clade;s__?		9.02875	2.11414	4.2069	8066	3.51626	15.3366	0.68	EBB Bigelow dock	170818	170818	Respiring cells (RSG-positive)	1meter	0.18042	0.22177	1.85074	0.00569878	0.000932062	0.0348432	Unclassified	Unclassified
AH-224-E13	1 cell	2.04986	314705	569690	90084	56.8444	39.72	564	0.265957	897.548	0	k__Bacteria;p__Actinobacteria;c__Actinobacteria;o__Actinomycetales;f__Microbacteriaceae;g__Microbacterium	no SSU regions found		4.04059	1.02274	1.02303	961	10.7069	1.31491	0.25	EBB Bigelow dock	170818	170818	Respiring cells (RSG-positive)	1meter	0.18042	0.22177	0.950774	0.00478503	0.000780679	0.0293289	Pontimonas	d__Bacteria;p__Actinobacteriota;c__Actinomycetia;o__Actinomycetales;f__Microbacteriaceae;g__Pontimonas;s__
AH-224-E14	1 cell	2.48781	562065	319876	34252	54.307	6.54	337	0.278932	855.736	0	k__Bacteria;p__Actinobacteria;c__Actinobacteria;o__Actinomycetales;f__Microbacteriaceae;g__Candidatus_Aquiluna;s__	no SSU regions found		4.73537	1.02174	1.02245	4462	1.03169	2.17502	0.31	EBB Bigelow dock	170818	170818	Respiring cells (RSG-positive)	1meter	0.18042	0.22177	1.07613	0.00490293	0.000800203	0.0300408	Unclassified	Unclassified
AH-224-E16	1 cell	2.54619	485339	749623	102710	52.3034	24.14	664	0.328313	967.264	0	k__Bacteria;p__Proteobacteria;c__Gammaproteobacteria;o__Alteromonadales_3;f__Alteromonadaceae;o__;f__;g__;s__	k__Bacteria;p__Proteobacteria;c__Gammaproteobacteria;o__Cellvibrionales;f__Halieaceae;g__OM60(NOR5)_clade;s__?		3.16673	1.02217	1.02317	7753	1.68912	7.24819	0.5	EBB Bigelow dock	170818	170818	Respiring cells (RSG-positive)	1meter	0.18042	0.22177	0.793111	0.00464075	0.000756794	0.0284576	Luminiphilus	d__Bacteria;p__Proteobacteria;c__Gammaproteobacteria;o__Pseudomonadales;f__Halieaceae;g__Luminiphilus;s__Luminiphilus sp002390485
AH-224-E17	1 cell	1.93143	391864	1046685	92962	32.1759	32.76	1081	0.234968	881.419	0	k__Bacteria;p__Proteobacteria;c__Alphaproteobacteria;o__Rhodospirillales;f__Rhodospirillaceae;unresolved	no SSU regions found		6.43657	1.55821	1.02245	7390	6.82794	10.1872	0.58	EBB Bigelow dock	170818	170818	Respiring cells (RSG-positive)	1meter	0.18042	0.22177	1.38306	0.00520404	0.000850076	0.0318584	AAA536-G10	d__Bacteria;p__Proteobacteria;c__Alphaproteobacteria;o__Puniceispirillales;f__AAA536-G10;g__AAA536-G10;s__
AH-224-E18	1 cell	2.20824	863377	864672	130964	34.6142	50.88	906	0.192053	903.146	0	k__Bacteria;p__Proteobacteria;c__Betaproteobacteria;o__Methylophilales;o__;f__;g__;s__	no SSU regions found		3.21832	1.0226	1.02245	5289	3.28689	4.56546	0.42	EBB Bigelow dock	170818	170818	Respiring cells (RSG-positive)	1meter	0.18042	0.22177	0.80242	0.00464915	0.000758184	0.0285083	BACL14	d__Bacteria;p__Proteobacteria;c__Gammaproteobacteria;o__Burkholderiales;f__Methylophilaceae;g__BACL14;s__
AH-224-E19	1 cell	1.69911	3460223	1329074	193688	37.523	67.91	1346	0.257058	921.654	1	k__Bacteria;p__Proteobacteria;c__Gammaproteobacteria;o__Thiotrichales;f__Francisellaceae;g__Francisella	k__Bacteria;p__Proteobacteria;c__Gammaproteobacteria;o__Oceanospirillales;f__SAR86_clade;g__?;s__?		21.6739	1.15365	1.02476	4210	2.80739	2.90329	0.35	EBB Bigelow dock	170818	170818	Respiring cells (RSG-positive)	1meter	0.18042	0.22177	4.13218	0.00887531	0.00145922	0.0539817	D2472	d__Bacteria;p__Proteobacteria;c__Gammaproteobacteria;o__SAR86;f__D2472;g__D2472;s__
AH-224-E20	1 cell	1.83449	2919181	2263477	172300	50.0643	58.1	2167	0.290263	902.363	0	k__Bacteria;p__Proteobacteria;c__Alphaproteobacteria;o__Rhodobacterales;f__Rhodobacteraceae;g__Roseovarius	k__Bacteria;p__Proteobacteria;c__Alphaproteobacteria;o__Rhodobacterales;f__Rhodobacteraceae;g__Ascidiaceihabitans;s__?		53.4748	2.06423	6.97733	8468	2.70324	16.0737	0.7	EBB Bigelow dock	170818	170818	Respiring cells (RSG-positive)	1meter	0.18042	0.22177	9.8697	0.0270426	0.00447521	0.163412	LFER01	d__Bacteria;p__Proteobacteria;c__Alphaproteobacteria;o__Rhodobacterales;f__Rhodobacteraceae;g__LFER01;s__LFER01 sp001642945
AH-224-E22	1 cell	1.58391	1510323	1733757	58778	47.6512	12.69	1322	0.762481	1032.53	1	k__Archaea (root);k__Archaea	no SSU regions found		67.7346	5.96282	408.915	13823	30.5997	790.586	3.44	EBB Bigelow dock	170818	170818	Respiring cells (RSG-positive)	1meter	0.18042	0.22177	12.4424	0.0445671	0.00737383	0.269361	UBA3054	d__Bacteria;p__UBA3054;c__;o__;f__;g__;s__
AH-224-E23	1 cell	1.58618	2622989	1205781	117749	54.0595	37.61	1169	0.283148	909.519	0	k__Bacteria;p__Proteobacteria;c__Alphaproteobacteria;o__Rhodobacterales;f__Rhodobacteraceae;g__Roseobacter;s__Roseobacter_RCA_cluster	k__Bacteria;p__Proteobacteria;c__Alphaproteobacteria;o__Rhodobacterales;f__Rhodobacteraceae;g__Planktomarina;s__?		121.522	13.4519	1.15803	7433	7.46215	6.92263	0.49	EBB Bigelow dock	170818	170818	Respiring cells (RSG-positive)	1meter	0.18042	0.22177	22.1468	0.293374	0.0476729	1.80539	Planktomarina	d__Bacteria;p__Proteobacteria;c__Alphaproteobacteria;o__Rhodobacterales;f__Rhodobacteraceae;g__Planktomarina;s__Planktomarina temperata
AH-224-F02	1 cell	1.51328	3020964	1717191	169086	36.7352	73.5	1666	0.206483	936.725	0	k__Bacteria;p__Proteobacteria;c__Alphaproteobacteria;o__Rhodobacterales;f__Rhodobacteraceae;f__;g__;s__	k__Bacteria;p__Proteobacteria;c__Alphaproteobacteria;o__Rhodobacterales;f__Rhodobacteraceae;g__?;s__?		33.5927	2.75076	1.29583	6294	1.7039	4.88888	0.43	EBB Bigelow dock	170818	170818	Respiring cells (RSG-positive)	1meter	0.18042	0.22177	6.28257	0.0134752	0.0022234	0.0816677	Amylibacter	d__Bacteria;p__Proteobacteria;c__Alphaproteobacteria;o__Rhodobacterales;f__Rhodobacteraceae;g__Amylibacter;s__Amylibacter sp000153745
AH-224-F03	1 cell	1.99967	367329	519281	69049	35.6624	27.45	483	0.333333	972.925	0	k__Bacteria;p__Bacteroidetes;c__Flavobacteriia;o__Flavobacteriales;f__Flavobacteriaceae	no SSUs were classified		33.4373	3.85098	3.66305	6053	4.55841	5.01765	0.43	EBB Bigelow dock	170818	170818	Respiring cells (RSG-positive)	1meter	0.18042	0.22177	6.25452	0.013402	0.00221124	0.0812272	MS024-2A	d__Bacteria;p__Bacteroidota;c__Bacteroidia;o__Flavobacteriales;f__Flavobacteriaceae;g__MS024-2A;s__MS024-2A sp000173095
AH-224-F04	1 cell	2.62544	1175278	532528	36416	37.3932	24.45	457	0.448578	977.466	0	k__Bacteria;p__Bacteroidetes;c__Flavobacteriia;o__Flavobacteriales	no SSU regions found		19.9577	1.2219	1.02231	7036	2.54472	7.24717	0.5	EBB Bigelow dock	170818	170818	Respiring cells (RSG-positive)	1meter	0.18042	0.22177	3.82253	0.00835737	0.00137321	0.0508631	UBA6770	d__Bacteria;p__Bacteroidota;c__Bacteroidia;o__Flavobacteriales;f__Salibacteraceae;g__UBA6770;s__UBA6770 sp002707155
AH-224-F05	1 cell	2.1462	141524	386747	60856	31.3712	26.42	385	0.285714	891.714	0	k__Bacteria;p__Proteobacteria;c__Alphaproteobacteria;o__Rickettsiales;f__Pelagibacteraceae;g__Candidatus_Pelagibacter-like;g__Candidatus_Pelagibacter;s__Candidatus_Pelagibacter_ubique	no SSU regions found		5.88291	1.0226	1.02706	5797	2.40223	2.85233	0.34	EBB Bigelow dock	170818	170818	Respiring cells (RSG-positive)	1meter	0.18042	0.22177	1.28316	0.00510406	0.000833513	0.0312549	Pelagibacter	d__Bacteria;p__Proteobacteria;c__Alphaproteobacteria;o__Pelagibacterales;f__Pelagibacteraceae;g__Pelagibacter;s__
AH-224-F06	1 cell	2.16813	962228	723505	168412	34.2573	37.93	748	0.283422	906.769	0	k__Bacteria;p__Proteobacteria;c__Gammaproteobacteria;o__;f__;g__;s__	no SSUs were classified		39.2584	1.47697	1.02332	3923	1.0912	1.74314	0.28	EBB Bigelow dock	170818	170818	Respiring cells (RSG-positive)	1meter	0.18042	0.22177	7.30478	0.0164339	0.0027149	0.0994779	SCGC-AAA076-P13	d__Bacteria;p__Proteobacteria;c__Gammaproteobacteria;o__SAR86;f__D2472;g__SCGC-AAA076-P13;s__
AH-224-F07	1 cell	2.7351	806452	523599	72010	29.3022	30.19	548	0.231752	878.914	0	k__Bacteria;p__Proteobacteria;c__Alphaproteobacteria;o__Rickettsiales;f__Pelagibacteraceae;g__Candidatus_Pelagibacter-like;g__Candidatus_Pelagibacter;s__Candidatus_Pelagibacter_ubique	no SSU regions found		2.86358	1.02145	1.02274	6434	1.19272	3.24968	0.36	EBB Bigelow dock	170818	170818	Respiring cells (RSG-positive)	1meter	0.18042	0.22177	0.738417	0.00459172	0.000748679	0.0281615	Pelagibacter	d__Bacteria;p__Proteobacteria;c__Alphaproteobacteria;o__Pelagibacterales;f__Pelagibacteraceae;g__Pelagibacter;s__
AH-224-F08	1 cell	2.42851	638494	613645	70008	29.5259	26.42	620	0.208065	889.923	0	k__Bacteria;p__Proteobacteria;c__Alphaproteobacteria;o__Rickettsiales;f__Pelagibacteraceae;g__Candidatus_Pelagibacter-like;g__Candidatus_Pelagibacter	k__Bacteria;p__Proteobacteria;c__Alphaproteobacteria;o__SAR11_clade;f__Surface_1;g__?;s__?		5.69739	1.46354	1.02274	1605	1.02634	1.56216	0.27	EBB Bigelow dock	170818	170818	Respiring cells (RSG-positive)	1meter	0.18042	0.22177	1.24969	0.00507099	0.000828036	0.0310554	Pelagibacter	d__Bacteria;p__Proteobacteria;c__Alphaproteobacteria;o__Pelagibacterales;f__Pelagibacteraceae;g__Pelagibacter;s__
AH-224-F09	1 cell	2.02445	520553	924553	73713	45.1729	22.76	823	0.530984	977.878	0	k__Bacteria;p__Proteobacteria;c__Zetaproteobacteria;o__Mariprofundales;f__Mariprofundaceae;g__Mariprofundus;s__Mariprofundus_ferrooxydans	no SSUs were classified		67.973	6.80017	1.50378	6580	4.47463	5.87713	0.46	EBB Bigelow dock	170818	170818	Respiring cells (RSG-positive)	1meter	0.18042	0.22177	12.4855	0.0449416	0.00743566	0.27163	Oligoflexaceae	d__Bacteria;p__Bdellovibrionota;c__Oligoflexia;o__Oligoflexales;f__Oligoflexaceae;g__;s__
AH-224-F10	1 cell	2.41656	424531	494255	32518	52.3683	18.97	455	0.347253	929.284	0	k__Bacteria;p__Proteobacteria;c__Gammaproteobacteria;o__Alteromonadales_3;f__Alteromonadaceae;o__;f__;g__;s__	k__Bacteria;p__Proteobacteria;c__Gammaproteobacteria;o__Cellvibrionales;f__Halieaceae;g__OM60(NOR5)_clade;s__?		4.72806	1.02174	2.22323	8426	7.73551	8.84413	0.55	EBB Bigelow dock	170818	170818	Respiring cells (RSG-positive)	1meter	0.18042	0.22177	1.07481	0.00490168	0.000799995	0.0300333	Luminiphilus	d__Bacteria;p__Proteobacteria;c__Gammaproteobacteria;o__Pseudomonadales;f__Halieaceae;g__Luminiphilus;s__Luminiphilus sp002390485
AH-224-F11	1 cell	1.82151	4254009	1067152	101611	36.6648	42.43	907	0.358324	1047.58	0	k__Bacteria;p__Bacteroidetes;c__Sphingobacteriia;o__Sphingobacteriales;f__Saprospiraceae	k__Bacteria;p__Bacteroidetes;c__Chitinophagia;o__Chitinophagales;f__?;g__?;s__?		56.1867	5.75615	5.34373	7444	8.65478	8.66695	0.54	EBB Bigelow dock	170818	170818	Respiring cells (RSG-positive)	1meter	0.18042	0.22177	10.359	0.0297381	0.00492182	0.179681	UBA8649	d__Bacteria;p__Bacteroidota;c__Bacteroidia;o__Chitinophagales;f__UBA8649;g__;s__
AH-224-F13	1 cell	1.91076	509035	672068	128890	52.1581	25	685	0.370803	827.924	0	k__Bacteria;p__Proteobacteria;c__Alphaproteobacteria;o__Rhodobacterales;f__Rhodobacteraceae;g__Roseobacter;s__Roseobacter_RCA_cluster	k__Bacteria;p__Proteobacteria;c__Alphaproteobacteria;o__Rhodobacterales;f__Rhodobacteraceae;g__Planktomarina;s__?		199.465	22.9724	10.9104	7687	6.68081	7.6501	0.51	EBB Bigelow dock	170818	170818	Respiring cells (RSG-positive)	1meter	0.18042	0.22177	36.2092	4.50146	0.680122	29.7934	Planktomarina	d__Bacteria;p__Proteobacteria;c__Alphaproteobacteria;o__Rhodobacterales;f__Rhodobacteraceae;g__Planktomarina;s__Planktomarina temperata
AH-224-F14	1 cell	3.0412	999998	307328	25453	33.1551	22.41	326	0.269939	811.807	0	k__Bacteria;p__Proteobacteria;unresolved	no SSU regions found		7.62005	1.23398	1.0226	2530	1.02677	1.94482	0.29	EBB Bigelow dock	170818	170818	Respiring cells (RSG-positive)	1meter	0.18042	0.22177	1.59658	0.00542435	0.000886579	0.0331877	SCGC-AAA076-P13	d__Bacteria;p__Proteobacteria;c__Gammaproteobacteria;o__SAR86;f__D2472;g__SCGC-AAA076-P13;s__
AH-224-F15	1 cell	2.51353	902137	201664	27919	34.9334	10.43	226	0.30531	765.261	0	k__Bacteria;p__Proteobacteria;c__Gammaproteobacteria;o__;f__;g__;s__	no SSU regions found		48.2336	4.07023	1.63195	1181	1.02562	1.4656	0.26	EBB Bigelow dock	170818	170818	Respiring cells (RSG-positive)	1meter	0.18042	0.22177	8.92407	0.0225061	0.00372293	0.136056	SCGC-AAA076-P13	d__Bacteria;p__Proteobacteria;c__Gammaproteobacteria;o__SAR86;f__D2472;g__SCGC-AAA076-P13;s__
AH-224-F16	1 cell	2.27116	762842	546278	64798	30.0085	41.51	564	0.218085	876.777	0	k__Bacteria;p__Proteobacteria;c__Alphaproteobacteria;o__Rickettsiales;f__Pelagibacteraceae;g__Candidatus_Pelagibacter;s__Candidatus_Pelagibacter_ubique;unresolved	no SSUs were classified		4.81456	1.02188	1.02332	2380	1.02663	2.29272	0.31	EBB Bigelow dock	170818	170818	Respiring cells (RSG-positive)	1meter	0.18042	0.22177	1.09041	0.00491655	0.000802457	0.030123	Pelagibacter	d__Bacteria;p__Proteobacteria;c__Alphaproteobacteria;o__Pelagibacterales;f__Pelagibacteraceae;g__Pelagibacter;s__
AH-224-F17	1 cell	2.49743	655436	315659	49823	52.201	0	300	0.336667	878.11	0	NA;unresolved	k__Bacteria;p__Proteobacteria;c__Alphaproteobacteria;o__Rhodobacterales;f__Rhodobacteraceae;g__Planktomarina;s__?		29.6223	1.78655	3.39821	8730	11.6735	23.9616	0.82	EBB Bigelow dock	170818	170818	Respiring cells (RSG-positive)	1meter	0.18042	0.22177	5.56622	0.0117252	0.00193265	0.0711359	Unclassified	Unclassified
AH-224-F18	1 cell	2.644	683466	728832	116256	29.1562	37.74	783	0.215837	867.134	0	k__Bacteria;p__Proteobacteria;c__Alphaproteobacteria;o__Rickettsiales;f__Pelagibacteraceae;g__Candidatus_Pelagibacter;s__Candidatus_Pelagibacter_ubique	no SSU regions found		3.81114	1.0226	1.02274	984	2.79009	1.28026	0.25	EBB Bigelow dock	170818	170818	Respiring cells (RSG-positive)	1meter	0.18042	0.22177	0.909376	0.00474671	0.000774336	0.0290976	Pelagibacter	d__Bacteria;p__Proteobacteria;c__Alphaproteobacteria;o__Pelagibacterales;f__Pelagibacteraceae;g__Pelagibacter;s__
AH-224-F19	1 cell	1.61358	2474342	1827583	151789	49.4496	61.13	1721	0.258571	929.554	0	k__Bacteria;p__Proteobacteria;c__Alphaproteobacteria;o__Rhodospirillales;f__Rhodospirillaceae;o__Candidatus_Puniceispirillum;f__Candidatus_Puniceispirillum;g__Candidatus_Puniceispirillum;s__Candidatus_Puniceispirillum_marinum	no SSU regions found		31.5163	2.00476	2.2117	7011	4.3998	9.40036	0.56	EBB Bigelow dock	170818	170818	Respiring cells (RSG-positive)	1meter	0.18042	0.22177	5.90794	0.0125297	0.00206631	0.0759774	Puniceispirillum	d__Bacteria;p__Proteobacteria;c__Alphaproteobacteria;o__Puniceispirillales;f__Puniceispirillaceae;g__Puniceispirillum;s__
AH-224-F20	1 cell	1.80315	6126199	794667	48666	37.6788	36.71	789	0.230672	928.521	1	k__Bacteria;p__Proteobacteria;c__Gammaproteobacteria;o__;f__;g__;s__	k__Bacteria;p__Proteobacteria;c__Gammaproteobacteria;o__Oceanospirillales;f__SAR86_clade;g__?;s__?		22.8436	1.2525	1.0516	4695	1.02303	2.8672	0.34	EBB Bigelow dock	170818	170818	Respiring cells (RSG-positive)	1meter	0.18042	0.22177	4.34321	0.00924657	0.00152088	0.0562168	D2472	d__Bacteria;p__Proteobacteria;c__Gammaproteobacteria;o__SAR86;f__D2472;g__D2472;s__
AH-224-F21	1 cell	1.59618	1891858	2057204	114884	48.2032	54.54	1957	0.358712	890.29	0	k__Bacteria;p__Proteobacteria;c__Alphaproteobacteria;o__Rhodobacterales;f__Rhodobacteraceae;g__Roseobacter;s__Roseobacter_RCA_cluster	k__Bacteria;p__Proteobacteria;c__Alphaproteobacteria;o__Rhodobacterales;f__Rhodobacteraceae;g__Planktomarina;s__?		177.204	18.9811	12.6791	9570	14.2138	30.9109	0.91	EBB Bigelow dock	170818	170818	Respiring cells (RSG-positive)	1meter	0.18042	0.22177	32.193	2.06373	0.320077	13.3061	Planktomarina	d__Bacteria;p__Proteobacteria;c__Alphaproteobacteria;o__Rhodobacterales;f__Rhodobacteraceae;g__Planktomarina;s__
AH-224-F22	1 cell	1.54786	2044108	2508923	165729	51.356	47.93	2088	0.501437	1075.79	0	k__Bacteria;p__Verrucomicrobia;c__Opitutae;o__Opitutales;o__Puniceicoccales;f__Puniceicoccaceae;g__Coraliomargarita;s__Coraliomargarita_akajimensis	no SSU regions found		101.558	10.5991	2.57277	9011	1.52292	28.0897	0.88	EBB Bigelow dock	170818	170818	Respiring cells (RSG-positive)	1meter	0.18042	0.22177	18.5449	0.145767	0.0239217	0.888234	GCA-2730975	d__Bacteria;p__Verrucomicrobiota;c__Verrucomicrobiae;o__Opitutales;f__MB11C04;g__GCA-2730975;s__
AH-224-F23	1 cell	2.08699	211043	585493	24552	48.144	0	622	0.55627	690.076	0	NA;unresolved	no SSU regions found		41.2262	3.13617	6.66019	9662	6.33605	40.3322	1.02	EBB Bigelow dock	170818	170818	Respiring cells (RSG-positive)	1meter	0.18042	0.22177	7.6598	0.0176068	0.0029097	0.10654	Unclassified	Unclassified
AH-224-G02	1 cell	1.96244	313136	535136	80032	44.6436	25	468	0.450855	994.699	0	k__Bacteria;p__Bacteroidetes;c__Flavobacteriia;o__Flavobacteriales;f__Cryomorphaceae;g__Owenweeksia;s__Owenweeksia_hongkongensis	no SSU regions found		21.2218	1.39977	3.49803	7724	6.27579	7.66301	0.51	EBB Bigelow dock	170818	170818	Respiring cells (RSG-positive)	1meter	0.18042	0.22177	4.05061	0.00873584	0.00143606	0.053142	UBA10364	d__Bacteria;p__Bacteroidota;c__Bacteroidia;o__Flavobacteriales;f__Schleiferiaceae;g__UBA10364;s__UBA10364 sp003045825
AH-224-G04	1 cell	1.79712	3127710	1480812	365859	36.5201	69.82	1491	0.236083	947.105	0	k__Bacteria;p__Proteobacteria;c__Gammaproteobacteria;o__;f__;g__;s__	k__Bacteria;p__Proteobacteria;c__Gammaproteobacteria;o__Oceanospirillales;f__SAR86_clade;g__?;s__?		11.135	1.02217	1.02159	2164	1.02432	2.25914	0.31	EBB Bigelow dock	170818	170818	Respiring cells (RSG-positive)	1meter	0.18042	0.22177	2.23075	0.00613521	0.00100442	0.037475	D2472	d__Bacteria;p__Proteobacteria;c__Gammaproteobacteria;o__SAR86;f__D2472;g__D2472;s__
AH-224-G05	1 cell	2.71424	154979	113130	29273	50.3819	1.87	103	0.553398	911.816	0	k__Archaea;p__Euryarchaeota;c__Methanomicrobia;o__Methanosarcinales;f__Methanosarcinaceae;g__Methanosarcina;s__Methanosarcina_barkeri	no SSU regions found		8.35128	1.02231	1.02519	4603	4.18508	3.57808	0.38	EBB Bigelow dock	170818	170818	Respiring cells (RSG-positive)	1meter	0.18042	0.22177	1.72851	0.00556511	0.000909906	0.0340369	Unclassified	Unclassified
AH-224-G06	1 cell	3.64712	484603	258142	14871	53.3656	8.78	271	0.369004	756.804	0	k__Bacteria;p__Proteobacteria;c__Alphaproteobacteria;o__Rhodobacterales;f__Rhodobacteraceae;g__Roseobacter;s__Roseobacter_RCA_cluster	no SSU regions found		28.0227	1.88005	5.7271	7982	9.44008	15.3431	0.68	EBB Bigelow dock	170818	170818	Respiring cells (RSG-positive)	1meter	0.18042	0.22177	5.27762	0.0110862	0.00182648	0.0672899	Unclassified	Unclassified
AH-224-G07	1 cell	1.9095	460854	1380675	106126	52.4981	40.45	1367	0.315289	871.673	0	k__Bacteria;p__Proteobacteria;c__Alphaproteobacteria;o__Rhodobacterales;f__Rhodobacteraceae;g__Roseobacter;s__Roseobacter_RCA_cluster	k__Bacteria;p__Proteobacteria;c__Alphaproteobacteria;o__Rhodobacterales;f__Rhodobacteraceae;g__Planktomarina;s__?		121.727	11.5073	9.87986	7606	7.69863	10.6543	0.59	EBB Bigelow dock	170818	170818	Respiring cells (RSG-positive)	1meter	0.18042	0.22177	22.1838	0.295489	0.0480109	1.81862	Planktomarina	d__Bacteria;p__Proteobacteria;c__Alphaproteobacteria;o__Rhodobacterales;f__Rhodobacteraceae;g__Planktomarina;s__Planktomarina temperata
AH-224-G08	1 cell	2.43734	923368	221219	22490	31.1574	27.59	233	0.227468	836.734	0	k__Bacteria;p__Proteobacteria;c__Alphaproteobacteria;o__Rhodobacterales;f__Rhodobacteraceae	no SSU regions found		8.85159	1.02303	1.02274	814	1.30131	1.21659	0.24	EBB Bigelow dock	170818	170818	Respiring cells (RSG-positive)	1meter	0.18042	0.22177	1.81877	0.00566351	0.000926216	0.0346305	AG-422-B15	d__Bacteria;p__Proteobacteria;c__Alphaproteobacteria;o__Pelagibacterales;f__AG-422-B15;g__;s__
AH-224-G09	1 cell	2.08024	402644	427977	90773	52.9409	20.54	431	0.266821	875.682	0	k__Bacteria;p__Actinobacteria;c__Actinobacteria;o__Actinomycetales;unresolved	no SSUs were classified		21.677	1.02217	2.08904	2558	9.7201	2.69755	0.34	EBB Bigelow dock	170818	170818	Respiring cells (RSG-positive)	1meter	0.18042	0.22177	4.13273	0.00887626	0.00145938	0.0539874	UBA4592	d__Bacteria;p__Actinobacteriota;c__Actinomycetia;o__Nanopelagicales;f__S36-B12;g__UBA4592;s__UBA4592 sp002390705
AH-224-G10	1 cell	2.58392	632137	212414	17147	30.9838	4.17	189	0.359788	960.317	0	NA;unresolved	no SSUs were classified		4.21934	1.02303	1.02303	6709	2.10022	4.6588	0.42	EBB Bigelow dock	170818	170818	Respiring cells (RSG-positive)	1meter	0.18042	0.22177	0.983023	0.00481509	0.000785656	0.0295104	Unclassified	Unclassified
AH-224-G11	1 cell	1.82188	4005528	1664515	180483	36.0933	73.56	1557	0.353243	972.942	0	k__Bacteria;p__Bacteroidetes;c__Flavobacteriia;o__Flavobacteriales;f__Flavobacteriaceae;unresolved	k__Bacteria;p__Bacteroidetes;c__Flavobacteriia;o__Flavobacteriales;f__Flavobacteriaceae;g__NS5_marine_group;s__?		8.59659	2.06772	2.01352	4332	5.58718	3.7802	0.39	EBB Bigelow dock	170818	170818	Respiring cells (RSG-positive)	1meter	0.18042	0.22177	1.77277	0.00561314	0.000917868	0.0343267	MS024-2A	d__Bacteria;p__Bacteroidota;c__Bacteroidia;o__Flavobacteriales;f__Flavobacteriaceae;g__MS024-2A;s__
AH-224-G13	1 cell	1.81615	7970704	1574288	117816	38.2933	73.43	1402	0.337375	1009.35	0	k__Bacteria;p__Bacteroidetes;c__Flavobacteriia;o__Flavobacteriales;f__Flavobacteriaceae;g__Cellulophaga;s__Cellulophaga_algicola	k__Bacteria;p__Bacteroidetes;c__Flavobacteriia;o__Flavobacteriales;f__Flavobacteriaceae;g__NS3a_marine_group;s__?		17.9636	1.81081	1.44312	5250	7.68458	3.74319	0.38	EBB Bigelow dock	170818	170818	Respiring cells (RSG-positive)	1meter	0.18042	0.22177	3.46277	0.00779345	0.00127958	0.0474671	MAG-120531	d__Bacteria;p__Bacteroidota;c__Bacteroidia;o__Flavobacteriales;f__Flavobacteriaceae;g__MAG-120531;s__MAG-120531 sp000173115
AH-224-G14	1 cell	2.68964	613214	156788	24162	30.1069	5.66	183	0.262295	749.377	0	k__Bacteria;p__Proteobacteria;c__Alphaproteobacteria;o__Rickettsiales;f__Pelagibacteraceae;g__Candidatus_Pelagibacter;s__Candidatus_Pelagibacter_ubique;unresolved	no SSU regions found		6.44653	1.22655	1.02274	1055	4.63529	1.3929	0.26	EBB Bigelow dock	170818	170818	Respiring cells (RSG-positive)	1meter	0.18042	0.22177	1.38485	0.00520585	0.000850376	0.0318693	Unclassified	Unclassified
AH-224-G15	1 cell	1.77136	3343599	1286360	254320	29.953	88.6	1251	0.310951	970.592	0	k__Bacteria;p__Bacteroidetes;c__Flavobacteriia;o__Flavobacteriales;f__Flavobacteriaceae	k__Bacteria;p__Bacteroidetes;c__Flavobacteriia;o__Flavobacteriales;f__Flavobacteriaceae;g__NS5_marine_group;s__?		22.9466	3.39773	5.01413	7313	4.26285	3.80311	0.39	EBB Bigelow dock	170818	170818	Respiring cells (RSG-positive)	1meter	0.18042	0.22177	4.36179	0.00927999	0.00152643	0.056418	MED-G11	d__Bacteria;p__Bacteroidota;c__Bacteroidia;o__Flavobacteriales;f__Flavobacteriaceae;g__MED-G11;s__MED-G11 sp004214015
AH-224-G16	1 cell	2.07128	433180	293374	109229	52.9495	16.67	315	0.384127	816.552	0	k__Bacteria;p__Cyanobacteria;c__Chroococcales;o__Chroococcales;f__Cyanobium;c__Prochlorales;o__Prochlorales;f__Prochlorococcaceae;g__Prochlorococcus;s__	no SSU regions found		11.3563	16.7682	80.5163	13496	11.2673	393.966	2.59	EBB Bigelow dock	170818	170818	Respiring cells (RSG-positive)	1meter	0.18042	0.22177	2.27067	0.00618295	0.00101234	0.0377629	Synechococcus_C	d__Bacteria;p__Cyanobacteria;c__Cyanobacteriia;o__PCC-6307;f__Cyanobiaceae;g__Synechococcus_C;s__
AH-224-G17	1 cell	1.80075	2466657	1732365	125573	56.0795	63.14	1645	0.218237	940.798	0	k__Bacteria;p__Proteobacteria;c__Betaproteobacteria;o__Burkholderiales;f__Comamonadaceae	no SSU regions found		4.82675	1.20739	1.02245	7577	6.0685	11.4155	0.61	EBB Bigelow dock	170818	170818	Respiring cells (RSG-positive)	1meter	0.18042	0.22177	1.09261	0.00491865	0.000802805	0.0301357	RS62	d__Bacteria;p__Proteobacteria;c__Gammaproteobacteria;o__Burkholderiales;f__Burkholderiaceae;g__RS62;s__RS62 sp002340675
AH-224-G18	1 cell	1.68073	4858129	1888622	181434	39.3014	78	1736	0.350806	994.343	0	k__Bacteria;p__Bacteroidetes;c__Flavobacteriia;o__Flavobacteriales;f__Flavobacteriaceae;g__Kordia;s__Kordia_algicida	k__Bacteria;p__Bacteroidetes;c__Flavobacteriia;o__Flavobacteriales;f__Flavobacteriaceae;g__NS5_marine_group;s__?		48.2607	4.06909	3.02109	6394	5.25215	4.48281	0.41	EBB Bigelow dock	170818	170818	Respiring cells (RSG-positive)	1meter	0.18042	0.22177	8.92897	0.0225276	0.00372649	0.136185	UBA7428	d__Bacteria;p__Bacteroidota;c__Bacteroidia;o__Flavobacteriales;f__Flavobacteriaceae;g__UBA7428;s__
AH-224-G19	1 cell	2.65957	709602	36873	36873	32.5224	0	47	0.93617	747.66	0	NA;unresolved	no SSU regions found		27.2575	2.58618	1.02634	8026	4.53349	9.81206	0.57	EBB Bigelow dock	170818	170818	Respiring cells (RSG-positive)	1meter	0.18042	0.22177	5.13957	0.010793	0.00177776	0.065525	Unclassified	Unclassified
AH-224-G20	1 cell	2.3888	473837	361923	84251	32.9584	18.97	348	0.252874	926.966	0	k__Bacteria;p__Proteobacteria;c__Alphaproteobacteria;o__Rhodospirillales;f__Rhodospirillaceae;unresolved	no SSU regions found		4.05311	1.09534	1.02274	7818	2.85835	6.7611	0.49	EBB Bigelow dock	170818	170818	Respiring cells (RSG-positive)	1meter	0.18042	0.22177	0.953032	0.00478712	0.000781026	0.0293416	AAA536-G10	d__Bacteria;p__Proteobacteria;c__Alphaproteobacteria;o__Puniceispirillales;f__AAA536-G10;g__AAA536-G10;s__
AH-224-G22	1 cell	1.48855	1665334	1012717	257659	29.8307	75.12	1053	0.221273	895.416	0	k__Bacteria;p__Proteobacteria;c__Alphaproteobacteria;o__Rickettsiales;f__Pelagibacteraceae;g__Candidatus_Pelagibacter-like;g__Candidatus_Pelagibacter	k__Bacteria;p__Proteobacteria;c__Alphaproteobacteria;o__SAR11_clade;f__Surface_1;g__?;s__?		2.88986	1.02231	1.02288	1528	1.28189	1.82204	0.29	EBB Bigelow dock	170818	170818	Respiring cells (RSG-positive)	1meter	0.18042	0.22177	0.743158	0.00459595	0.000749379	0.028187	Pelagibacter	d__Bacteria;p__Proteobacteria;c__Alphaproteobacteria;o__Pelagibacterales;f__Pelagibacteraceae;g__Pelagibacter;s__
AH-224-G23	1 cell	2.15223	867576	128864	16708	48.6924	4.17	128	0.28125	753.758	0	NA;unresolved	no SSU regions found		2.5483	1.02174	1.02245	6257	2.89433	6.43657	0.48	EBB Bigelow dock	170818	170818	Respiring cells (RSG-positive)	1meter	0.18042	0.22177	0.681534	0.00454128	0.00074033	0.0278568	Unclassified	Unclassified
AH-224-I02	1 cell	1.91885	99631	172347	53642	33.2266	0	171	0.432749	867.93	0	NA;unresolved	no SSU regions found		75.5713	7.35077	2.73765	9427	13.3803	38.9233	1	EBB Bigelow dock	170818	170818	Respiring cells (RSG-positive)	1meter	0.18042	0.22177	13.8563	0.058648	0.00969458	0.354795	Unclassified	Unclassified
AH-224-I03	1 cell	2.01892	305904	719948	63259	51.9733	22.41	671	0.305514	948.207	0	k__Bacteria;p__Proteobacteria;c__Gammaproteobacteria;o__Alteromonadales_3;f__Alteromonadaceae;o__;f__;g__;s__	no SSU regions found		13.5639	1.15511	1.0236	6062	3.01134	4.86899	0.43	EBB Bigelow dock	170818	170818	Respiring cells (RSG-positive)	1meter	0.18042	0.22177	2.66897	0.00668015	0.00109481	0.0407598	Luminiphilus	d__Bacteria;p__Proteobacteria;c__Gammaproteobacteria;o__Pseudomonadales;f__Halieaceae;g__Luminiphilus;s__Luminiphilus sp002390485
AH-224-I04	1 cell	2.33546	212144	324677	59339	30.9073	20.17	339	0.283186	879.31	0	k__Bacteria;p__Proteobacteria;c__Alphaproteobacteria;o__Rickettsiales;f__Pelagibacteraceae;g__Candidatus_Pelagibacter-like;g__Candidatus_Pelagibacter	no SSUs were classified		6.88963	1.08645	1.02288	1902	1.02591	2.03114	0.3	EBB Bigelow dock	170818	170818	Respiring cells (RSG-positive)	1meter	0.18042	0.22177	1.4648	0.0052873	0.00086387	0.0323608	Pelagibacter	d__Bacteria;p__Proteobacteria;c__Alphaproteobacteria;o__Pelagibacterales;f__Pelagibacteraceae;g__Pelagibacter;s__
AH-224-I05	1 cell	1.65933	3253304	1282032	295003	29.3954	91.94	1328	0.205572	921.855	0	k__Bacteria;p__Proteobacteria;c__Alphaproteobacteria;o__Rickettsiales;f__Pelagibacteraceae;g__Candidatus_Pelagibacter-like;g__Candidatus_Pelagibacter	k__Bacteria;p__Proteobacteria;c__Alphaproteobacteria;o__SAR11_clade;f__Surface_1;g__?;s__?		6.86739	1.64693	1.02519	925	1.20265	1.24723	0.24	EBB Bigelow dock	170818	170818	Respiring cells (RSG-positive)	1meter	0.18042	0.22177	1.46079	0.00528319	0.000863188	0.032336	Pelagibacter	d__Bacteria;p__Proteobacteria;c__Alphaproteobacteria;o__Pelagibacterales;f__Pelagibacteraceae;g__Pelagibacter;s__
AH-224-I06	1 cell	2.93466	574973	371484	60931	29.6745	32.47	398	0.253769	844.065	0	k__Bacteria;p__Proteobacteria;c__Alphaproteobacteria;o__Rickettsiales;f__Pelagibacteraceae;g__Candidatus_Pelagibacter;s__Candidatus_Pelagibacter_ubique	k__Bacteria;p__Proteobacteria;c__Alphaproteobacteria;o__SAR11_clade;f__Surface_1;g__?;s__?		5.04027	1.02159	1.40273	2268	1.02447	1.56194	0.27	EBB Bigelow dock	170818	170818	Respiring cells (RSG-positive)	1meter	0.18042	0.22177	1.13114	0.00495559	0.000808923	0.0303587	Pelagibacter	d__Bacteria;p__Proteobacteria;c__Alphaproteobacteria;o__Pelagibacterales;f__Pelagibacteraceae;g__Pelagibacter;s__
AH-224-I07	1 cell	1.9995	213218	413632	94631	48.3432	10.34	386	0.243523	930.896	0	k__Bacteria;p__Proteobacteria;c__Gammaproteobacteria;o__;f__;g__;s__	no SSU regions found		27.5463	1.34142	1.02504	5045	3.93966	2.87649	0.34	EBB Bigelow dock	170818	170818	Respiring cells (RSG-positive)	1meter	0.18042	0.22177	5.19168	0.0109027	0.001796	0.0661856	Unclassified	Unclassified
AH-224-I08	1 cell	2.0144	641090	1283035	154355	35.8763	53.55	1173	0.375107	990.637	0	k__Bacteria;p__Bacteroidetes;c__Flavobacteriia;o__Flavobacteriales;f__Flavobacteriaceae	k__Bacteria;p__Bacteroidetes;c__Flavobacteriia;o__Flavobacteriales;f__Flavobacteriaceae;g__NS5_marine_group;s__?		12.5074	1.67682	1.02231	6722	2.98354	6.35121	0.48	EBB Bigelow dock	170818	170818	Respiring cells (RSG-positive)	1meter	0.18042	0.22177	2.47836	0.00643741	0.00105454	0.0392968	MS024-2A	d__Bacteria;p__Bacteroidota;c__Bacteroidia;o__Flavobacteriales;f__Flavobacteriaceae;g__MS024-2A;s__
AH-224-I09	1 cell	2.13526	292216	524348	103269	52.8891	12.07	531	0.370998	850.661	0	k__Bacteria;p__Actinobacteria;c__Actinobacteria;o__Actinomycetales;f__Jiangellaceae;g__Jiangella;s__Jiangella_gansuensis	no SSU regions found		20.6742	1.30809	1.0226	4706	6.72698	3.04154	0.35	EBB Bigelow dock	170818	170818	Respiring cells (RSG-positive)	1meter	0.18042	0.22177	3.95182	0.00856985	0.00140849	0.0521426	Unclassified	Unclassified
AH-224-I10	1 cell	2.50663	526036	747700	42707	36.7182	25.89	758	0.254617	884.004	0	k__Bacteria;p__Proteobacteria;c__Gammaproteobacteria;o__Thiotrichales;p__;c__;o__;f__;g__;s__	no SSU regions found		10.1088	1.02274	1.02231	6552	2.06772	4.21104	0.4	EBB Bigelow dock	170818	170818	Respiring cells (RSG-positive)	1meter	0.18042	0.22177	2.0456	0.00591854	0.000968496	0.0361686	Thioglobus	d__Bacteria;p__Proteobacteria;c__Gammaproteobacteria;o__PS1;f__Thioglobaceae;g__Thioglobus;s__
AH-224-I11	1 cell	1.90749	257383	317761	96359	47.7157	21.55	297	0.265993	918.232	0	k__Bacteria;p__Proteobacteria;c__Alphaproteobacteria;o__Rhodospirillales;f__Rhodospirillaceae;o__Candidatus_Puniceispirillum;f__Candidatus_Puniceispirillum;g__Candidatus_Puniceispirillum;s__Candidatus_Puniceispirillum_marinum	no SSU regions found		18.9917	2.49093	1.02231	7475	5.02824	8.56283	0.54	EBB Bigelow dock	170818	170818	Respiring cells (RSG-positive)	1meter	0.18042	0.22177	3.64826	0.00807929	0.00132703	0.0491885	Puniceispirillum	d__Bacteria;p__Proteobacteria;c__Alphaproteobacteria;o__Puniceispirillales;f__Puniceispirillaceae;g__Puniceispirillum;s__
AH-224-I13	1 cell	1.62314	3286120	1388955	411864	37.8488	73.99	1393	0.234027	948.021	0	k__Bacteria;p__Proteobacteria;c__Gammaproteobacteria;o__Thiotrichales;f__Francisellaceae;g__Francisella	k__Bacteria;p__Proteobacteria;c__Gammaproteobacteria;o__Oceanospirillales;f__SAR86_clade;g__?;s__?		19.7623	1.53194	3.16984	710	1.90505	1.09735	0.23	EBB Bigelow dock	170818	170818	Respiring cells (RSG-positive)	1meter	0.18042	0.22177	3.78728	0.00830036	0.00136374	0.0505198	D2472	d__Bacteria;p__Proteobacteria;c__Gammaproteobacteria;o__SAR86;f__D2472;g__D2472;s__
AH-224-I14	1 cell	2.18884	771428	672584	72260	37.2258	46.71	649	0.261941	957.294	0	k__Bacteria;p__Proteobacteria;c__Gammaproteobacteria;o__;f__;g__;s__	no SSU regions found		24.4137	4.56611	1.02303	5384	1.4486	2.67189	0.33	EBB Bigelow dock	170818	170818	Respiring cells (RSG-positive)	1meter	0.18042	0.22177	4.6265	0.00976948	0.00160774	0.0593646	D2472	d__Bacteria;p__Proteobacteria;c__Gammaproteobacteria;o__SAR86;f__D2472;g__D2472;s__
AH-224-I15	1 cell	1.98353	408174	377502	79411	53.5075	11.21	432	0.56713	753.361	0	k__Bacteria;p__Cyanobacteria;c__Chroococcales;o__Chroococcales;f__Cyanobium;c__Prochlorales;o__Prochlorales;f__Prochlorococcaceae;g__Prochlorococcus;s__	no SSU regions found		30.6428	50.8938	247.106	14016	42.6824	1706.78	4.72	EBB Bigelow dock	170818	170818	Respiring cells (RSG-positive)	1meter	0.18042	0.22177	5.75034	0.012152	0.00200357	0.0737045	Synechococcus_C	d__Bacteria;p__Cyanobacteria;c__Cyanobacteriia;o__PCC-6307;f__Cyanobiaceae;g__Synechococcus_C;s__
AH-224-I16	1 cell	1.61795	4154731	1062702	284080	32.9131	43.97	1069	0.239476	949.189	0	k__Bacteria;p__Proteobacteria;c__Betaproteobacteria	no SSUs were classified		27.0058	2.49374	1.02303	1641	1.88058	1.63494	0.27	EBB Bigelow dock	170818	170818	Respiring cells (RSG-positive)	1meter	0.18042	0.22177	5.09416	0.0106982	0.00176202	0.0649547	SCGC-AAA076-P13	d__Bacteria;p__Proteobacteria;c__Gammaproteobacteria;o__SAR86;f__D2472;g__SCGC-AAA076-P13;s__
AH-224-I17	1 cell	1.55836	6205418	1897389	240513	35.6867	87.13	1725	0.354203	1009.63	0	k__Bacteria;p__Bacteroidetes;c__Flavobacteriia;o__Flavobacteriales;f__Flavobacteriaceae;g__Olleya	k__Bacteria;p__Bacteroidetes;c__Flavobacteriia;o__Flavobacteriales;f__Flavobacteriaceae;g__Formosa;s__?		268.809	30.5911	15.328	9119	18.2717	34.6378	0.96	EBB Bigelow dock	170818	170818	Respiring cells (RSG-positive)	1meter	0.18042	0.22177	48.7202	51.1035	6.93992	376.311	Hel1-33-131	d__Bacteria;p__Bacteroidota;c__Bacteroidia;o__Flavobacteriales;f__Flavobacteriaceae;g__Hel1-33-131;s__
AH-224-I19	1 cell	1.68552	3989474	1732487	177458	32.3994	75.46	1543	0.392741	1001.14	0	k__Bacteria;p__Bacteroidetes;c__Flavobacteriia;o__Flavobacteriales;f__Flavobacteriaceae;g__Ulvibacter;s__	k__Bacteria;p__Bacteroidetes;c__Flavobacteriia;o__Flavobacteriales;f__Flavobacteriaceae;g__?;s__?		142.578	12.6151	15.7827	7477	8.07202	8.94036	0.55	EBB Bigelow dock	170818	170818	Respiring cells (RSG-positive)	1meter	0.18042	0.22177	25.9457	0.613473	0.0982663	3.8299	GCA-002733185	d__Bacteria;p__Bacteroidota;c__Bacteroidia;o__Flavobacteriales;f__Flavobacteriaceae;g__GCA-002733185;s__
AH-224-I22	1 cell	2.1972	708113	1176894	193711	38.7936	38.79	1041	0.395773	991.38	0	k__Bacteria;p__Bacteroidetes;c__Cytophagia;o__Cytophagales;f__Flammeovirgaceae;g__Flexithrix;s__Flexithrix_dorotheae	no SSU regions found		8.88774	1.02188	1.02274	5823	5.09368	7.23801	0.5	EBB Bigelow dock	170818	170818	Respiring cells (RSG-positive)	1meter	0.18042	0.22177	1.8253	0.00567069	0.000927407	0.0346738	UBA4465	d__Bacteria;p__Bacteroidota;c__Bacteroidia;o__Cytophagales;f__Cyclobacteriaceae;g__UBA4465;s__UBA4465 sp002470835
AH-224-J02	1 cell	3.45519	268498	25109	14835	28.8184	0	32	0.25	651.688	0	NA;unresolved	no SSU regions found		5.04807	1.02231	1.66977	1181	1.12784	1.38471	0.26	EBB Bigelow dock	170818	170818	Respiring cells (RSG-positive)	1meter	0.18042	0.22177	1.13254	0.00495694	0.000809146	0.0303669	Unclassified	Unclassified
AH-224-J03	1 cell	1.97319	238127	589556	38102	44.3571	22.21	544	0.413603	926.039	0	k__Bacteria;p__Bacteroidetes;c__Flavobacteriia;o__Flavobacteriales;f__Cryomorphaceae;g__Owenweeksia;s__Owenweeksia_hongkongensis	no SSUs were classified		4.65683	1.31417	1.02231	5305	1.28676	3.62821	0.38	EBB Bigelow dock	170818	170818	Respiring cells (RSG-positive)	1meter	0.18042	0.22177	1.06196	0.00488946	0.000797972	0.0299595	UBA10364	d__Bacteria;p__Bacteroidota;c__Bacteroidia;o__Flavobacteriales;f__Schleiferiaceae;g__UBA10364;s__UBA10364 sp003045825
AH-224-J04	1 cell	2.44481	197833	499670	63589	50.9236	8.33	525	0.394286	785.063	0	NA;unresolved	k__Bacteria;p__Proteobacteria;c__Alphaproteobacteria;o__Rhodobacterales;f__Rhodobacteraceae;g__Planktomarina;s__?		257.965	30.3812	23.4783	7942	5.97372	13.5012	0.65	EBB Bigelow dock	170818	170818	Respiring cells (RSG-positive)	1meter	0.18042	0.22177	46.7637	34.9504	4.83755	252.51	Unclassified	Unclassified
AH-224-J05	1 cell	1.59541	4246819	1392807	367730	33.8954	80.3	1368	0.200292	953.428	0	k__Bacteria;p__Proteobacteria;c__Alphaproteobacteria;o__Rhizobiales;f__Rhodobiaceae;g__Parvibaculum;s__Parvibaculum_lavamentivorans	k__Bacteria;p__Proteobacteria;c__Alphaproteobacteria;o__Rhizobiales;f__PS1_clade;g__?;s__?		15.2378	1.70678	1.02274	5473	4.71147	3.53112	0.37	EBB Bigelow dock	170818	170818	Respiring cells (RSG-positive)	1meter	0.18042	0.22177	2.97097	0.00708361	0.00116176	0.043191	MED-G09	d__Bacteria;p__Proteobacteria;c__Alphaproteobacteria;o__Rhizobiales_B;f__TMED25;g__MED-G09;s__
AH-224-J07	1 cell	2.55599	725866	53863	18804	36.1213	0	47	0.446809	953.957	0	NA;unresolved	no SSU regions found		3.77065	1.02288	1.19927	9139	19.2038	24.4584	0.83	EBB Bigelow dock	170818	170818	Respiring cells (RSG-positive)	1meter	0.18042	0.22177	0.90207	0.00473999	0.000773222	0.0290569	Unclassified	Unclassified
AH-224-J08	1 cell	2.63741	507275	317600	35589	36.2897	10.66	287	0.324042	943.969	0	k__Bacteria;p__Bacteroidetes;c__Flavobacteriia;o__Flavobacteriales;f__Flavobacteriaceae;g__Olleya	no SSU regions found		95.3341	11.5235	6.57555	6817	3.37584	5.47755	0.45	EBB Bigelow dock	170818	170818	Respiring cells (RSG-positive)	1meter	0.18042	0.22177	17.4219	0.117207	0.0192793	0.712551	Unclassified	Unclassified
AH-224-J09	1 cell	3.44057	271333	68676	13714	53.1379	1.72	66	0.409091	845.182	0	k__Bacteria;p__Verrucomicrobia;c__Verrucomicrobiae;o__Verrucomicrobiales;f__Verrucomicrobiaceae;unresolved	no SSU regions found		79.9076	6.94309	2.0011	8170	3.59067	11.4992	0.61	EBB Bigelow dock	170818	170818	Respiring cells (RSG-positive)	1meter	0.18042	0.22177	14.6387	0.068271	0.0112766	0.413326	Unclassified	Unclassified
AH-224-J10	1 cell	1.64776	3352416	1974334	331101	44.3403	65.45	1784	0.294843	1000.05	0	k__Bacteria;p__Proteobacteria;c__Gammaproteobacteria;o__;f__;g__;s__	no SSUs were classified		49.7272	6.80208	6.82122	6800	7.01074	6.06679	0.47	EBB Bigelow dock	170818	170818	Respiring cells (RSG-positive)	1meter	0.18042	0.22177	9.19356	0.0237153	0.00392351	0.143344	OM182	d__Bacteria;p__Proteobacteria;c__Gammaproteobacteria;o__Pseudomonadales;f__Pseudohongiellaceae;g__OM182;s__
AH-224-J11	1 cell	3.12225	713781	402734	55351	29.3981	28.91	435	0.211494	843.021	0	k__Bacteria;p__Proteobacteria;c__Alphaproteobacteria;o__Rickettsiales;f__Pelagibacteraceae;g__Candidatus_Pelagibacter;s__Candidatus_Pelagibacter_ubique	no SSU regions found		31.3088	2.13684	1.0226	2211	5.05943	1.85512	0.29	EBB Bigelow dock	170818	170818	Respiring cells (RSG-positive)	1meter	0.18042	0.22177	5.8705	0.0124389	0.00205123	0.0754311	Pelagibacter	d__Bacteria;p__Proteobacteria;c__Alphaproteobacteria;o__Pelagibacterales;f__Pelagibacteraceae;g__Pelagibacter;s__
AH-224-J13	1 cell	3.32497	477458	40285	14037	30.5548	0	40	0.475	862.85	0	NA;unresolved	no SSU regions found		4.54753	1.02202	1.0226	1685	4.67848	1.88853	0.29	EBB Bigelow dock	170818	170818	Respiring cells (RSG-positive)	1meter	0.18042	0.22177	1.04224	0.00487077	0.000794877	0.0298467	Unclassified	Unclassified
AH-224-J14	1 cell	2.10235	415208	361239	81741	33.3535	17.64	390	0.320513	859.946	0	k__Bacteria;p__Proteobacteria;c__Gammaproteobacteria;o__;f__;g__;s__	no SSU regions found		8.78714	1.02274	1.02303	1567	2.60405	1.4749	0.26	EBB Bigelow dock	170818	170818	Respiring cells (RSG-positive)	1meter	0.18042	0.22177	1.80715	0.00565074	0.0009241	0.0345535	SCGC-AAA076-P13	d__Bacteria;p__Proteobacteria;c__Gammaproteobacteria;o__SAR86;f__D2472;g__SCGC-AAA076-P13;s__SCGC-AAA076-P13 sp000385055
AH-224-J15	1 cell	2.50001	356822	665838	70846	58.4466	45.61	690	0.263768	878.8	0	k__Bacteria;p__Actinobacteria;c__Actinobacteria;o__Actinomycetales;f__Microbacteriaceae;g__Microbacterium	k__Bacteria;p__Actinobacteria;c__Actinobacteria_(class);o__Micrococcales;f__Microbacteriaceae;g__?;s__?		6.34853	1.1882	1.02375	1460	1.09781	1.54296	0.27	EBB Bigelow dock	170818	170818	Respiring cells (RSG-positive)	1meter	0.18042	0.22177	1.36717	0.00518801	0.00084742	0.0317616	Pontimonas	d__Bacteria;p__Actinobacteriota;c__Actinomycetia;o__Actinomycetales;f__Microbacteriaceae;g__Pontimonas;s__
AH-224-J16	1 cell	2.34563	631276	836682	42458	47.9184	13.6	881	0.469921	751.373	0	k__Bacteria;p__Proteobacteria;c__Deltaproteobacteria;o__Desulfobacterales;f__Desulfobacteraceae;unresolved	k__Bacteria;p__Cyanobacteria;c__Oxyphotobacteria;o__Synechococcales;f__Synechococcaceae;g__Synechococcus;s__?		23.7638	31.2165	147.179	13924	527.286	1254.09	4.16	EBB Bigelow dock	170818	170818	Respiring cells (RSG-positive)	1meter	0.18042	0.22177	4.50923	0.00954952	0.0015712	0.0580405	B30-G6	d__Bacteria;p__Desulfobacterota;c__Desulfobacteria;o__Desulfobacterales;f__B30-G6;g__B30-G6;s__
AH-224-J17	1 cell	2.34705	557665	512357	43714	52.885	8.77	390	0.676923	1027.41	0	k__Bacteria;p__Proteobacteria;c__Alphaproteobacteria;o__Rickettsiales;f__Candidatus_Midichloria;g__Candidatus_Midichloria;s__Candidatus_Midichloria_mitochondrii	no SSU regions found		184.42	18.2025	386.888	11918	45.629	470.883	2.78	EBB Bigelow dock	170818	170818	Respiring cells (RSG-positive)	1meter	0.18042	0.22177	33.4948	2.65729	0.408839	17.2713	Unclassified	Unclassified
AH-224-J18	1 cell	2.13179	472570	1411022	62922	48.2469	26.72	1336	0.44985	920.18	0	k__Bacteria;p__Verrucomicrobia;c__Opitutae;o__Opitutales;f__Opitutaceae	no SSU regions found		23.4124	3.49361	2.85113	9537	11.6472	32.6158	0.93	EBB Bigelow dock	170818	170818	Respiring cells (RSG-positive)	1meter	0.18042	0.22177	4.44583	0.00943267	0.00155179	0.0573372	UBA2995	d__Bacteria;p__Verrucomicrobiota;c__Verrucomicrobiae;o__Opitutales;f__UBA2995;g__UBA2995;s__
AH-224-J19	1 cell	1.98613	1013905	67609	44127	34.846	0	91	0.934066	685.077	0	NA;unresolved	no SSU regions found		16.8154	1.02217	1.02245	6965	4.37759	6.32893	0.48	EBB Bigelow dock	170818	170818	Respiring cells (RSG-positive)	1meter	0.18042	0.22177	3.25561	0.00748617	0.00122857	0.0456162	Unclassified	Unclassified
AH-224-J20	1 cell	1.48876	3215201	3477822	177925	49.7836	58.88	2553	0.507638	1132.34	0	k__Bacteria;p__Planctomycetes;c__Planctomycetia;o__Planctomycetales;f__Planctomycetaceae;g__Rhodopirellula	no SSU regions found		53.6706	8.41253	2.55583	14317	350.935	915.138	3.66	EBB Bigelow dock	170818	170818	Respiring cells (RSG-positive)	1meter	0.18042	0.22177	9.90502	0.0272288	0.00450605	0.164535	Rubripirellula	d__Bacteria;p__Planctomycetota;c__Planctomycetes;o__Pirellulales;f__Pirellulaceae;g__Rubripirellula;s__
AH-224-J21	1 cell	1.97802	351658	765456	90471	29.7374	57.73	802	0.218204	881.209	0	k__Bacteria;p__Proteobacteria;c__Alphaproteobacteria;o__Rickettsiales;f__Pelagibacteraceae;g__Candidatus_Pelagibacter-like;g__Candidatus_Pelagibacter	k__Bacteria;p__Proteobacteria;c__Alphaproteobacteria;o__SAR11_clade;f__Surface_1;g__?;s__?		4.33291	1.02231	1.02245	4081	1.14187	2.06655	0.3	EBB Bigelow dock	170818	170818	Respiring cells (RSG-positive)	1meter	0.18042	0.22177	1.00351	0.00483428	0.000788834	0.0296263	Pelagibacter	d__Bacteria;p__Proteobacteria;c__Alphaproteobacteria;o__Pelagibacterales;f__Pelagibacteraceae;g__Pelagibacter;s__
AH-224-J22	1 cell	2.23288	796115	452090	48031	33.292	26.12	471	0.267516	863.159	0	k__Bacteria;p__Proteobacteria;c__Gammaproteobacteria;o__Thiotrichales;f__Piscirickettsiaceae	k__Bacteria;p__Proteobacteria;c__Gammaproteobacteria;o__Oceanospirillales;f__SAR86_clade;g__?;s__?		7.47369	1.33408	1.02288	3117	1.50696	1.84316	0.29	EBB Bigelow dock	170818	170818	Respiring cells (RSG-positive)	1meter	0.18042	0.22177	1.57017	0.0053966	0.000881981	0.0330203	SCGC-AAA076-P13	d__Bacteria;p__Proteobacteria;c__Gammaproteobacteria;o__SAR86;f__D2472;g__SCGC-AAA076-P13;s__
AH-224-J23	1 cell	1.67965	3286731	407150	131270	30.1002	26.76	413	0.186441	885.024	0	k__Bacteria;p__Proteobacteria;c__Alphaproteobacteria;o__Rickettsiales;f__Pelagibacteraceae;g__Candidatus_Pelagibacter;s__Candidatus_Pelagibacter_ubique	k__Bacteria;p__Proteobacteria;c__Alphaproteobacteria;o__SAR11_clade;f__Surface_1;g__?;s__?		3.81972	1.02217	1.0236	5950	1.02605	2.13115	0.3	EBB Bigelow dock	170818	170818	Respiring cells (RSG-positive)	1meter	0.18042	0.22177	0.910923	0.00474814	0.000774572	0.0291062	Pelagibacter	d__Bacteria;p__Proteobacteria;c__Alphaproteobacteria;o__Pelagibacterales;f__Pelagibacteraceae;g__Pelagibacter;s__
AH-224-K02	1 cell	2.12856	372146	393744	37095	29.9029	24.53	405	0.204938	903.674	0	k__Bacteria;p__Proteobacteria;c__Alphaproteobacteria;o__Rickettsiales;f__Pelagibacteraceae;g__Candidatus_Pelagibacter-like;g__Candidatus_Pelagibacter	no SSU regions found		6.45106	1.02217	1.02245	756	3.56854	1.26631	0.25	EBB Bigelow dock	170818	170818	Respiring cells (RSG-positive)	1meter	0.18042	0.22177	1.38567	0.00520668	0.000850513	0.0318743	Pelagibacter	d__Bacteria;p__Proteobacteria;c__Alphaproteobacteria;o__Pelagibacterales;f__Pelagibacteraceae;g__Pelagibacter;s__
AH-224-K03	1 cell	2.03049	497855	713339	88200	47.6656	30.9	668	0.25	924.455	0	k__Bacteria;p__Proteobacteria;c__Alphaproteobacteria;o__Rhodospirillales;f__Rhodospirillaceae;o__;f__;g__;s__	k__Bacteria;p__Proteobacteria;c__Alphaproteobacteria;o__Rickettsiales;f__SAR116_clade;g__?;s__?		8.28814	1.16194	1.0226	6533	2.34585	7.42553	0.51	EBB Bigelow dock	170818	170818	Respiring cells (RSG-positive)	1meter	0.18042	0.22177	1.71712	0.00555281	0.000907869	0.0339628	UBA4588	d__Bacteria;p__Proteobacteria;c__Alphaproteobacteria;o__Puniceispirillales;f__Puniceispirillaceae;g__UBA4588;s__UBA4588 sp002387605
AH-224-K04	1 cell	1.61374	3385060	2467418	244208	39.7936	85.96	2419	0.29227	925.742	0	k__Bacteria;p__Proteobacteria;c__Alphaproteobacteria;o__Kordiimonadales;f__Kordiimonas;g__Kordiimonas;s__Kordiimonas_gwangyangensis	k__Bacteria;p__Proteobacteria;c__Alphaproteobacteria;o__Emcibacterales;f__Emcibacteraceae;g__Emcibacter;s__?		20.7208	2.59747	1.02217	6687	4.1704	4.81997	0.43	EBB Bigelow dock	170818	170818	Respiring cells (RSG-positive)	1meter	0.18042	0.22177	3.96021	0.00858382	0.00141081	0.0522267	UBA4441	d__Bacteria;p__Proteobacteria;c__Alphaproteobacteria;o__Sphingomonadales;f__Emcibacteraceae;g__UBA4441;s__UBA4441 sp002390425
AH-224-K05	1 cell	1.67552	2590115	1418591	681571	37.9261	71.61	1421	0.220267	947.684	1	k__Bacteria;p__Proteobacteria;c__Gammaproteobacteria;o__;f__;g__;s__	k__Bacteria;p__Proteobacteria;c__Gammaproteobacteria;o__Oceanospirillales;f__SAR86_clade;g__?;s__?		8.45758	1.32214	1.02332	3323	1.0301	2.95682	0.35	EBB Bigelow dock	170818	170818	Respiring cells (RSG-positive)	1meter	0.18042	0.22177	1.74769	0.00558587	0.000913348	0.0341622	D2472	d__Bacteria;p__Proteobacteria;c__Gammaproteobacteria;o__SAR86;f__D2472;g__D2472;s__
AH-224-K06	1 cell	1.59799	3437387	1561919	1178722	37.4548	84.43	1557	0.223507	960.106	1	k__Bacteria;p__Proteobacteria;c__Gammaproteobacteria;o__Thiotrichales;f__Francisellaceae;g__Francisella	k__Bacteria;p__Proteobacteria;c__Gammaproteobacteria;o__Oceanospirillales;f__SAR86_clade;g__?;s__?		35.1182	4.4302	6.62192	5807	4.59637	3.50689	0.37	EBB Bigelow dock	170818	170818	Respiring cells (RSG-positive)	1meter	0.18042	0.22177	6.5578	0.0142149	0.0023463	0.0861204	D2472	d__Bacteria;p__Proteobacteria;c__Gammaproteobacteria;o__SAR86;f__D2472;g__D2472;s__
AH-224-K07	1 cell	3.31846	299996	114697	45913	32.1743	0	151	0.81457	717.51	0	NA;unresolved	no SSU regions found		8.5821	1.02274	1.02447	5783	4.00216	2.74922	0.34	EBB Bigelow dock	170818	170818	Respiring cells (RSG-positive)	1meter	0.18042	0.22177	1.77015	0.00561029	0.000917395	0.0343095	Unclassified	Unclassified
AH-224-K08	1 cell	3.34995	433434	41480	15407	33.9851	0	61	0.934426	629.197	0	NA;unresolved	no SSU regions found		8.57366	5.93189	10.9242	9393	6.54145	66.4616	1.25	EBB Bigelow dock	170818	170818	Respiring cells (RSG-positive)	1meter	0.18042	0.22177	1.76863	0.00560863	0.000917121	0.0342995	Unclassified	Unclassified
AH-224-K09	1 cell	2.27039	288127	328293	43384	51.9274	0	300	0.343333	938.75	0	NA;unresolved	no SSU regions found		10.7733	1.02274	1.02404	7559	7.03641	10.2073	0.58	EBB Bigelow dock	170818	170818	Respiring cells (RSG-positive)	1meter	0.18042	0.22177	2.16549	0.00605795	0.000991611	0.0370092	OM182	d__Bacteria;p__Proteobacteria;c__Gammaproteobacteria;o__Pseudomonadales;f__Pseudohongiellaceae;g__OM182;s__OM182 sp001438145
AH-224-K10	1 cell	2.59976	453230	686681	38817	48.9853	18.1	679	0.33137	841.987	0	k__Bacteria;p__Proteobacteria;c__Alphaproteobacteria;o__Rhodobacterales;f__Rhodobacteraceae;g__;s__	no SSU regions found		117.162	9.1707	4.54434	8107	2.80858	12.7577	0.63	EBB Bigelow dock	170818	170818	Respiring cells (RSG-positive)	1meter	0.18042	0.22177	21.3601	0.251812	0.0410203	1.5458	LFER01	d__Bacteria;p__Proteobacteria;c__Alphaproteobacteria;o__Rhodobacterales;f__Rhodobacteraceae;g__LFER01;s__LFER01 sp001642945
AH-224-K11	1 cell	1.98314	299240	582066	45157	35.0897	18.57	550	0.358182	938.087	0	k__Bacteria;p__Bacteroidetes;c__Flavobacteriia;o__Flavobacteriales;f__Flavobacteriaceae;unresolved	no SSU regions found		9.98034	1.73288	1.02317	6464	4.61968	3.45698	0.37	EBB Bigelow dock	170818	170818	Respiring cells (RSG-positive)	1meter	0.18042	0.22177	2.02242	0.00589196	0.000964089	0.0360083	MS024-2A	d__Bacteria;p__Bacteroidota;c__Bacteroidia;o__Flavobacteriales;f__Flavobacteriaceae;g__MS024-2A;s__MS024-2A sp000173095
AH-224-K13	1 cell	1.62914	2623385	1726543	254681	36.3389	85.44	1548	0.339147	1020.62	0	k__Bacteria;p__Bacteroidetes;c__Flavobacteriia;o__Flavobacteriales;f__Flavobacteriaceae;g__Olleya	k__Bacteria;p__Bacteroidetes;c__Flavobacteriia;o__Flavobacteriales;f__Flavobacteriaceae;g__Formosa;s__?		126.666	9.04399	1.02217	2124	1.06648	2.20116	0.31	EBB Bigelow dock	170818	170818	Respiring cells (RSG-positive)	1meter	0.18042	0.22177	23.0749	0.35131	0.0569088	2.16872	UBA3537	d__Bacteria;p__Bacteroidota;c__Bacteroidia;o__Flavobacteriales;f__Flavobacteriaceae;g__UBA3537;s__UBA3537 sp001735715
AH-224-K14	1 cell	2.64149	534028	408543	71194	31.4016	16.67	420	0.185714	890.5	1	NA;unresolved	k__Bacteria;p__Proteobacteria;c__Alphaproteobacteria;o__SAR11_clade;f__Surface_4;g__?;s__?		10.3984	1.08982	1.02231	2937	2.62241	1.98207	0.3	EBB Bigelow dock	170818	170818	Respiring cells (RSG-positive)	1meter	0.18042	0.22177	2.09785	0.0059789	0.000978503	0.0365326	AG-422-B15	d__Bacteria;p__Proteobacteria;c__Alphaproteobacteria;o__Pelagibacterales;f__AG-422-B15;g__;s__
AH-224-K16	1 cell	2.27089	389665	596859	45622	29.7915	44.44	571	0.348511	944.757	0	k__Bacteria;p__Bacteroidetes;c__Flavobacteriia;o__Flavobacteriales;f__Flavobacteriaceae	no SSU regions found		29.1638	3.96076	1.02288	3283	1.29857	1.8429	0.29	EBB Bigelow dock	170818	170818	Respiring cells (RSG-positive)	1meter	0.18042	0.22177	5.4835	0.0115384	0.00190161	0.0700114	MAG-121220-bin8	d__Bacteria;p__Bacteroidota;c__Bacteroidia;o__Flavobacteriales;f__Flavobacteriaceae;g__MAG-121220-bin8;s__
AH-224-K18	1 cell	2.92063	33953	109392	47660	61.2202	0	96	0.46875	947	0	NA;unresolved	k__Bacteria;p__Actinobacteria;c__Actinobacteria_(class);o__PeM15;f__?;g__?;s__?		9.55084	1.02231	1.0236	7345	5.13609	4.7128	0.42	EBB Bigelow dock	170818	170818	Respiring cells (RSG-positive)	1meter	0.18042	0.22177	1.94493	0.00580397	0.0009495	0.0354777	Unclassified	Unclassified
AH-224-K19	1 cell	1.74222	2216761	1495757	114735	55.3644	41.86	1225	0.482449	1100.8	0	k__Bacteria;p__Bacteroidetes;c__Flavobacteriia;o__Flavobacteriales;f__Cryomorphaceae	k__Bacteria;p__Bacteroidetes;c__Flavobacteriia;o__Flavobacteriales;f__NS9_marine_group;g__?;s__?		56.6705	5.72951	1.02346	10333	34.6281	96.1954	1.45	EBB Bigelow dock	170818	170818	Respiring cells (RSG-positive)	1meter	0.18042	0.22177	10.4463	0.0302466	0.00500603	0.18275	UBA8752	d__Bacteria;p__Bacteroidota;c__Bacteroidia;o__Flavobacteriales;f__UA16;g__UBA8752;s__
AH-224-K20	1 cell	2.05196	693723	556016	54276	29.9418	32.08	589	0.225806	873.727	0	k__Bacteria;p__Proteobacteria;c__Alphaproteobacteria;o__Rickettsiales;f__Pelagibacteraceae;g__Candidatus_Pelagibacter;s__Candidatus_Pelagibacter_ubique;unresolved	no SSU regions found		3.44533	1.0226	1.0275	1190	1.02663	1.59903	0.27	EBB Bigelow dock	170818	170818	Respiring cells (RSG-positive)	1meter	0.18042	0.22177	0.843377	0.00468627	0.000764329	0.0287325	Pelagibacter	d__Bacteria;p__Proteobacteria;c__Alphaproteobacteria;o__Pelagibacterales;f__Pelagibacteraceae;g__Pelagibacter;s__
AH-224-K21	1 cell	1.48167	2578255	4284670	154937	53.2231	45.78	3300	0.566061	1069.5	0	k__Bacteria;p__Planctomycetes;c__Planctomycetia;o__Planctomycetales;f__Planctomycetaceae;g__Rhodopirellula	no SSU regions found		203.571	21.8913	1.3984	11058	190.8	177.528	1.87	EBB Bigelow dock	170818	170818	Respiring cells (RSG-positive)	1meter	0.18042	0.22177	36.95	5.1979	0.781213	34.5848	Rubripirellula	d__Bacteria;p__Planctomycetota;c__Planctomycetes;o__Pirellulales;f__Pirellulaceae;g__Rubripirellula;s__
AH-224-K22	1 cell	1.93266	156901	222293	30518	53.2644	0	230	0.278261	823.713	0	NA;unresolved	no SSU regions found		142.338	15.8004	2.1993	8872	6.69867	17.4756	0.72	EBB Bigelow dock	170818	170818	Respiring cells (RSG-positive)	1meter	0.18042	0.22177	25.9024	0.608337	0.0974617	3.79712	Unclassified	Unclassified
AH-224-K23	1 cell	1.60143	2460982	582328	108282	34.2755	26.5	626	0.28754	868.861	0	k__Bacteria;p__Actinobacteria;c__Actinobacteria;o__Acidimicrobiales;f__Acidimicrobiaceae;g__Acidimicrobium;s__Acidimicrobium_ferrooxidans	no SSU regions found		4.42647	1.0226	2.43521	2575	1.55144	2.40426	0.32	EBB Bigelow dock	170818	170818	Respiring cells (RSG-positive)	1meter	0.18042	0.22177	1.02039	0.00485015	0.000791462	0.0297222	TMED189	d__Bacteria;p__Actinobacteriota;c__Acidimicrobiia;o__TMED189;f__TMED189;g__TMED189;s__
AH-224-L02	1 cell	1.76038	3648721	1662879	109581	49.3438	24.14	1705	0.359531	835.868	0	k__Bacteria;p__Proteobacteria;c__Alphaproteobacteria;o__Rhodobacterales;f__Rhodobacteraceae;g__Roseovarius	no SSU regions found		34.0729	5.17594	1.02217	8069	1.02634	16.1961	0.7	EBB Bigelow dock	170818	170818	Respiring cells (RSG-positive)	1meter	0.18042	0.22177	6.36921	0.0137038	0.00226138	0.0830438	LFER01	d__Bacteria;p__Proteobacteria;c__Alphaproteobacteria;o__Rhodobacterales;f__Rhodobacteraceae;g__LFER01;s__LFER01 sp001642945
AH-224-L03	1 cell	2.17729	398047	533013	61063	49.1997	22.41	444	0.380631	1087.85	0	k__Bacteria;p__Planctomycetes;c__Planctomycetia;o__Planctomycetales;f__Planctomycetaceae	k__Bacteria;p__Planctomycetes;c__OM190;o__?;f__?;g__?;s__?		23.1409	2.51097	1.14653	6454	1.92903	4.1047	0.4	EBB Bigelow dock	170818	170818	Respiring cells (RSG-positive)	1meter	0.18042	0.22177	4.39685	0.00934338	0.00153696	0.0567996	GCA-2746235	d__Bacteria;p__Planctomycetota;c__UBA1135;o__UBA1135;f__UBA1135;g__GCA-2746235;s__
AH-224-L05	1 cell	2.11558	494855	1016158	131047	30.1328	83.18	1061	0.201697	891.207	0	k__Bacteria;p__Proteobacteria;c__Alphaproteobacteria;o__Rickettsiales;f__Pelagibacteraceae;g__Candidatus_Pelagibacter;s__Candidatus_Pelagibacter_ubique;unresolved	k__Bacteria;p__Proteobacteria;c__Alphaproteobacteria;o__SAR11_clade;f__Surface_1;g__?;s__?		6.63403	1.02145	1.02533	1783	3.40394	1.73923	0.28	EBB Bigelow dock	170818	170818	Respiring cells (RSG-positive)	1meter	0.18042	0.22177	1.41868	0.00524016	0.00085606	0.0320763	Pelagibacter	d__Bacteria;p__Proteobacteria;c__Alphaproteobacteria;o__Pelagibacterales;f__Pelagibacteraceae;g__Pelagibacter;s__
AH-224-L06	1 cell	2.11435	289583	560752	91872	48.492	10.34	536	0.369403	825.136	0	k__Bacteria;p__Proteobacteria;c__Alphaproteobacteria;o__Rhodobacterales;f__Rhodobacteraceae;unresolved	k__Bacteria;p__Proteobacteria;c__Alphaproteobacteria;o__Rhodobacterales;f__Rhodobacteraceae;g__Ascidiaceihabitans;s__?		148.092	11.3707	8.15526	8276	6.45741	17.713	0.73	EBB Bigelow dock	170818	170818	Respiring cells (RSG-positive)	1meter	0.18042	0.22177	26.9406	0.744216	0.118682	4.66674	Unclassified	Unclassified
AH-224-L07	1 cell	2.80097	215185	248387	26284	50.0735	7.76	219	0.465753	1035.44	0	k__Bacteria;p__Bacteroidetes;c__Cytophagia;o__Cytophagales;f__Flammeovirgaceae;g__Flexithrix;s__Flexithrix_dorotheae	no SSU regions found		6.88189	1.04248	1.02389	6188	5.12959	7.19036	0.5	EBB Bigelow dock	170818	170818	Respiring cells (RSG-positive)	1meter	0.18042	0.22177	1.4634	0.00528586	0.000863632	0.0323521	Unclassified	Unclassified
AH-224-L09	1 cell	2.47236	53932	230656	58033	54.4638	19.62	236	0.207627	902.623	0	k__Bacteria;p__Actinobacteria;c__Actinobacteria;o__Actinomycetales;f__Microbacteriaceae;g__Candidatus_Aquiluna;s__	no SSU regions found		2.62499	1.92416	3.10896	4942	3.51281	2.75696	0.34	EBB Bigelow dock	170818	170818	Respiring cells (RSG-positive)	1meter	0.18042	0.22177	0.695372	0.0045535	0.000742352	0.0279306	Aquiluna	d__Bacteria;p__Actinobacteriota;c__Actinomycetia;o__Actinomycetales;f__Microbacteriaceae;g__Aquiluna;s__
AH-224-L10	1 cell	1.96706	376763	695522	144688	36.6256	24.42	547	0.387569	1058.53	0	k__Bacteria;p__Bacteroidetes;c__Sphingobacteriia;o__Sphingobacteriales;f__Saprospiraceae;g__Lewinella	no SSU regions found		31.9309	2.64574	3.02109	8734	4.27545	14.7511	0.67	EBB Bigelow dock	170818	170818	Respiring cells (RSG-positive)	1meter	0.18042	0.22177	5.98275	0.012713	0.00209677	0.0770808	UBA1994	d__Bacteria;p__Bacteroidota;c__Bacteroidia;o__Chitinophagales;f__Saprospiraceae;g__UBA1994;s__UBA1994 sp002335865
AH-224-L11	1 cell	2.53479	378350	407132	66856	29.9559	25.47	438	0.203196	874.637	0	k__Bacteria;p__Proteobacteria;c__Alphaproteobacteria;o__Rickettsiales;f__Pelagibacteraceae;g__Candidatus_Pelagibacter-like;g__Candidatus_Pelagibacter;s__Candidatus_Pelagibacter_ubique	no SSU regions found		7.13901	1.48509	1.02231	5318	1.13388	2.62241	0.33	EBB Bigelow dock	170818	170818	Respiring cells (RSG-positive)	1meter	0.18042	0.22177	1.50979	0.00533369	0.000871557	0.0326408	Pelagibacter	d__Bacteria;p__Proteobacteria;c__Alphaproteobacteria;o__Pelagibacterales;f__Pelagibacteraceae;g__Pelagibacter;s__
AH-224-L13	1 cell	1.90551	3217351	999399	144280	29.7408	72.51	1030	0.221359	914.81	0	k__Bacteria;p__Proteobacteria;c__Alphaproteobacteria;o__Rickettsiales;f__Pelagibacteraceae;g__Candidatus_Pelagibacter;s__Candidatus_Pelagibacter_ubique;unresolved	k__Bacteria;p__Proteobacteria;c__Alphaproteobacteria;o__SAR11_clade;f__Surface_1;g__?;s__?		6.82314	1.02159	1.02231	2101	1.02274	1.79157	0.28	EBB Bigelow dock	170818	170818	Respiring cells (RSG-positive)	1meter	0.18042	0.22177	1.4528	0.00527499	0.000861831	0.0322865	Pelagibacter	d__Bacteria;p__Proteobacteria;c__Alphaproteobacteria;o__Pelagibacterales;f__Pelagibacteraceae;g__Pelagibacter;s__
AH-224-L14	1 cell	3.21961	737370	566996	46379	33.0628	23.28	595	0.252101	868.279	0	k__Bacteria;p__Proteobacteria;unresolved	no SSU regions found		4.01569	1.02217	1.02562	564	2.12815	1.06304	0.23	EBB Bigelow dock	170818	170818	Respiring cells (RSG-positive)	1meter	0.18042	0.22177	0.94628	0.00478085	0.000779988	0.0293037	SCGC-AAA076-P13	d__Bacteria;p__Proteobacteria;c__Gammaproteobacteria;o__SAR86;f__D2472;g__SCGC-AAA076-P13;s__SCGC-AAA076-P13 sp000385055
AH-224-L16	1 cell	2.21914	618650	622932	97431	30.5913	44.83	601	0.31614	966.368	0	k__Bacteria;p__Bacteroidetes;c__Flavobacteriia;o__Flavobacteriales;f__Flavobacteriaceae	no SSU regions found		19.3963	2.84233	5.79185	3547	1.69912	3.10939	0.36	EBB Bigelow dock	170818	170818	Respiring cells (RSG-positive)	1meter	0.18042	0.22177	3.72126	0.00819463	0.00134618	0.0498831	MED-G11	d__Bacteria;p__Bacteroidota;c__Bacteroidia;o__Flavobacteriales;f__Flavobacteriaceae;g__MED-G11;s__
AH-224-L17	1 cell	1.98364	635297	1354076	129220	38.169	70.78	1220	0.342623	989.448	0	k__Bacteria;p__Bacteroidetes;c__Flavobacteriia;o__Flavobacteriales;f__Flavobacteriaceae	k__Bacteria;p__Bacteroidetes;c__Flavobacteriia;o__Flavobacteriales;f__Flavobacteriaceae;g__NS5_marine_group;s__?		31.9175	4.12958	2.9172	4209	4.81523	3.91208	0.39	EBB Bigelow dock	170818	170818	Respiring cells (RSG-positive)	1meter	0.18042	0.22177	5.98032	0.012707	0.00209578	0.0770447	MS024-2A	d__Bacteria;p__Bacteroidota;c__Bacteroidia;o__Flavobacteriales;f__Flavobacteriaceae;g__MS024-2A;s__
AH-224-L18	1 cell	2.12915	615195	323178	284652	37.0895	0	381	0.83727	805.89	0	NA;unresolved	no SSU regions found		27.9009	3.27812	1.02274	6485	2.51309	5.97121	0.46	EBB Bigelow dock	170818	170818	Respiring cells (RSG-positive)	1meter	0.18042	0.22177	5.25564	0.011039	0.00181864	0.0670057	Unclassified	Unclassified
AH-224-L19	1 cell	2.14332	266848	325028	179889	36.3606	5.17	313	0.220447	970.396	0	k__Bacteria;p__Proteobacteria;c__Gammaproteobacteria;o__Thiotrichales;f__Francisellaceae;g__Francisella	k__Bacteria;p__Proteobacteria;c__Gammaproteobacteria;o__Oceanospirillales;f__SAR86_clade;g__?;s__?		24.5928	1.32997	1.0226	2926	5.50224	2.14256	0.31	EBB Bigelow dock	170818	170818	Respiring cells (RSG-positive)	1meter	0.18042	0.22177	4.6588	0.00983095	0.00161795	0.0597346	Unclassified	Unclassified
AH-224-L20	1 cell	2.12847	663973	683763	74441	34.334	40.59	716	0.27933	890.318	0	k__Bacteria;p__Actinobacteria;c__Actinobacteria;o__Acidimicrobiales;f__Acidimicrobiaceae;g__Acidimicrobium;s__Acidimicrobium_ferrooxidans	k__Bacteria;p__Actinobacteria;c__Acidimicrobiia;o__Acidimicrobiales;f__OM1_clade;g__Candidatus_Actinomarina;s__?		4.73204	1.02145	1.0226	1597	2.00504	1.36615	0.25	EBB Bigelow dock	170818	170818	Respiring cells (RSG-positive)	1meter	0.18042	0.22177	1.07553	0.00490236	0.000800108	0.0300374	TMED189	d__Bacteria;p__Actinobacteriota;c__Acidimicrobiia;o__TMED189;f__TMED189;g__TMED189;s__
AH-224-L22	1 cell	1.81631	4580137	329140	329140	35.9595	0	388	0.809278	811.698	0	NA;unresolved	no SSU regions found		14.0016	1.60918	3.475	5919	1.02706	3.88796	0.39	EBB Bigelow dock	170818	170818	Respiring cells (RSG-positive)	1meter	0.18042	0.22177	2.74795	0.00678339	0.00111194	0.041382	Unclassified	Unclassified
AH-224-L23	1 cell	1.49133	4105654	1151342	178614	35.8662	59.52	1074	0.343575	960.469	0	k__Bacteria;p__Bacteroidetes;c__Flavobacteriia;o__Flavobacteriales;f__Flavobacteriaceae	k__Bacteria;p__Bacteroidetes;c__Flavobacteriia;o__Flavobacteriales;f__Flavobacteriaceae;g__NS5_marine_group;s__?		8.7711	1.02231	1.36711	5343	4.90539	3.54455	0.38	EBB Bigelow dock	170818	170818	Respiring cells (RSG-positive)	1meter	0.18042	0.22177	1.80425	0.00564756	0.000923573	0.0345343	MS024-2A	d__Bacteria;p__Bacteroidota;c__Bacteroidia;o__Flavobacteriales;f__Flavobacteriaceae;g__MS024-2A;s__
AH-224-M02	1 cell	2.28813	206242	553813	96203	52.3072	15.52	551	0.326679	842.882	0	k__Bacteria;p__Proteobacteria;c__Alphaproteobacteria;o__Rhodobacterales;f__Rhodobacteraceae;g__Roseobacter;s__Roseobacter_RCA_cluster	k__Bacteria;p__Proteobacteria;c__Alphaproteobacteria;o__Rhodobacterales;f__Rhodobacteraceae;g__Planktomarina;s__?		196.101	21.0111	21.1622	7723	3.31239	8.37714	0.53	EBB Bigelow dock	170818	170818	Respiring cells (RSG-positive)	1meter	0.18042	0.22177	35.6024	4.0011	0.60708	26.3702	Planktomarina	d__Bacteria;p__Proteobacteria;c__Alphaproteobacteria;o__Rhodobacterales;f__Rhodobacteraceae;g__Planktomarina;s__Planktomarina temperata
AH-224-M03	1 cell	3.38045	270294	31553	17037	24.0801	0	28	0.285714	1078.68	0	NA;unresolved	no SSU regions found		4.04344	1.02245	1.02504	897	1.02562	1.20164	0.24	EBB Bigelow dock	170818	170818	Respiring cells (RSG-positive)	1meter	0.18042	0.22177	0.951287	0.0047855	0.000780758	0.0293318	Unclassified	Unclassified
AH-224-M04	1 cell	1.70607	2554703	1859768	228105	52.2101	62.07	1659	0.296564	990.646	0	k__Bacteria;p__Proteobacteria;c__Gammaproteobacteria;o__;f__;g__;s__	k__Bacteria;p__Proteobacteria;c__Gammaproteobacteria;o__Oceanospirillales;f__Oceanospirillaceae;g__Pseudohongiella;s__?		7.35181	1.02202	1.02231	6829	5.12815	4.67191	0.42	EBB Bigelow dock	170818	170818	Respiring cells (RSG-positive)	1meter	0.18042	0.22177	1.54818	0.0053736	0.00087817	0.0328816	OM182	d__Bacteria;p__Proteobacteria;c__Gammaproteobacteria;o__Pseudomonadales;f__Pseudohongiellaceae;g__OM182;s__OM182 sp001438145
AH-224-M05	1 cell	2.22348	383790	568126	73170	55.2346	0	546	0.349817	922.099	0	NA;unresolved	no SSU regions found		18.0548	1.69245	1.02245	8611	11.3691	27.4883	0.87	EBB Bigelow dock	170818	170818	Respiring cells (RSG-positive)	1meter	0.18042	0.22177	3.47921	0.00781837	0.00128372	0.0476172	Unclassified	Unclassified
AH-224-M06	1 cell	2.30409	767153	1060057	69647	30.9439	62.25	1027	0.336904	890.053	20	k__Bacteria;p__Proteobacteria;c__Alphaproteobacteria;o__Rickettsiales;f__Pelagibacteraceae	no SSUs were classified		23.4453	1.20688	1.02721	6098	4.37882	5.73193	0.46	EBB Bigelow dock	170818	170818	Respiring cells (RSG-positive)	1meter	0.18042	0.22177	4.45177	0.00944356	0.0015536	0.0574027	MED-G11	d__Bacteria;p__Bacteroidota;c__Bacteroidia;o__Flavobacteriales;f__Flavobacteriaceae;g__MED-G11;s__
AH-224-M07	1 cell	1.83064	2897663	1044989	274522	29.3228	69.55	1110	0.193694	897.419	0	k__Bacteria;p__Proteobacteria;c__Alphaproteobacteria;o__Rickettsiales;f__Pelagibacteraceae;g__Candidatus_Pelagibacter-like;g__Candidatus_Pelagibacter;s__Candidatus_Pelagibacter_ubique	no SSU regions found		7.7008	1.02231	1.02332	2184	2.14105	1.70032	0.28	EBB Bigelow dock	170818	170818	Respiring cells (RSG-positive)	1meter	0.18042	0.22177	1.61115	0.00543972	0.000889126	0.0332805	Pelagibacter	d__Bacteria;p__Proteobacteria;c__Alphaproteobacteria;o__Pelagibacterales;f__Pelagibacteraceae;g__Pelagibacter;s__
AH-224-M08	1 cell	1.90443	2950177	2226905	195131	54.3651	73.07	2055	0.29927	942.536	0	k__Bacteria;p__Proteobacteria;c__Gammaproteobacteria;o__Alteromonadales_3;f__Alteromonadaceae;o__;f__;g__;s__	no SSUs were classified		21.8114	1.02288	3.257	7168	12.8984	15.7273	0.69	EBB Bigelow dock	170818	170818	Respiring cells (RSG-positive)	1meter	0.18042	0.22177	4.15699	0.00891817	0.00146634	0.0542398	Luminiphilus	d__Bacteria;p__Proteobacteria;c__Gammaproteobacteria;o__Pseudomonadales;f__Halieaceae;g__Luminiphilus;s__
AH-224-M09	1 cell	1.75226	2372452	2778338	83003	54.2143	58.91	2424	0.563944	1015.59	0	k__Bacteria;p__Verrucomicrobia;c__Verrucomicrobiae;o__Verrucomicrobiales;f__Verrucomicrobiaceae;g__Rubritalea;s__Rubritalea_marina	k__Bacteria;p__Verrucomicrobia;c__Verrucomicrobiae;o__Verrucomicrobiales;f__Rubritalecea;g__Roseibacillus;s__?		7.81528	1.4537	1.07159	9374	7.34664	47.795	1.09	EBB Bigelow dock	170818	170818	Respiring cells (RSG-positive)	1meter	0.18042	0.22177	1.6318	0.00546157	0.000892748	0.0334123	SW10	d__Bacteria;p__Verrucomicrobiota;c__Verrucomicrobiae;o__Verrucomicrobiales;f__Akkermansiaceae;g__SW10;s__
AH-224-M10	1 cell	1.73914	3865485	1569735	115736	31.1525	72.58	1357	0.35888	1038.21	0	k__Bacteria;p__Bacteroidetes;c__Flavobacteriia;o__Flavobacteriales;f__Cryomorphaceae	k__Bacteria;p__Bacteroidetes;c__Flavobacteriia;o__Flavobacteriales;f__NS7_marine_group;g__?;s__?		6.22922	1.02202	1.02576	7172	5.73032	7.09201	0.5	EBB Bigelow dock	170818	170818	Respiring cells (RSG-positive)	1meter	0.18042	0.22177	1.34565	0.00516637	0.000843836	0.031631	MED-G20	d__Bacteria;p__Bacteroidota;c__Bacteroidia;o__Flavobacteriales;f__UBA10066;g__MED-G20;s__
AH-224-M11	1 cell	2.80126	615793	118914	10135	46.8851	0	97	0.412371	870.021	0	NA;unresolved	no SSU regions found		7.7279	1.02245	2.26773	8924	15.7495	20.0899	0.76	EBB Bigelow dock	170818	170818	Respiring cells (RSG-positive)	1meter	0.18042	0.22177	1.61604	0.00544488	0.000889982	0.0333116	Unclassified	Unclassified
AH-224-M13	1 cell	2.00736	645948	585996	52634	31.821	24.56	598	0.244147	890.055	0	k__Bacteria;p__Proteobacteria;c__Alphaproteobacteria;o__Rickettsiales;unresolved	no SSU regions found		6.48014	1.02231	1.0226	7466	1.80395	7.09899	0.5	EBB Bigelow dock	170818	170818	Respiring cells (RSG-positive)	1meter	0.18042	0.22177	1.39092	0.00521199	0.000851393	0.0319063	AAA536-G10	d__Bacteria;p__Proteobacteria;c__Alphaproteobacteria;o__Puniceispirillales;f__AAA536-G10;g__AAA536-G10;s__
AH-224-M14	1 cell	2.32959	901128	1317554	131723	52.4908	35.87	1353	0.313378	846.874	0	k__Bacteria;p__Proteobacteria;c__Alphaproteobacteria;o__Rhodobacterales;f__Rhodobacteraceae;g__Roseobacter;s__Roseobacter_RCA_cluster	k__Bacteria;p__Proteobacteria;c__Alphaproteobacteria;o__Rhodobacterales;f__Rhodobacteraceae;g__Planktomarina;s__?		56.0921	6.59499	1.6354	8449	6.50112	10.831	0.59	EBB Bigelow dock	170818	170818	Respiring cells (RSG-positive)	1meter	0.18042	0.22177	10.3419	0.0296395	0.00490549	0.179085	Planktomarina	d__Bacteria;p__Proteobacteria;c__Alphaproteobacteria;o__Rhodobacterales;f__Rhodobacteraceae;g__Planktomarina;s__Planktomarina temperata
AH-224-M15	1 cell	2.55241	459522	67268	21528	55.933	0	65	0.523077	746.554	0	NA;unresolved	k__Bacteria;p__Proteobacteria;c__Alphaproteobacteria;o__Rickettsiales;f__SHWN-night2;g__?;s__?		13.2922	1.02231	6.026	9542	7.62863	76.544	1.32	EBB Bigelow dock	170818	170818	Respiring cells (RSG-positive)	1meter	0.18042	0.22177	2.61994	0.00661685	0.00108431	0.0403784	Unclassified	Unclassified
AH-224-M16	1 cell	1.59838	3746220	1199114	130323	35.5131	48.02	1102	0.317604	988.096	0	k__Bacteria;p__Bacteroidetes;c__Flavobacteriia;o__Flavobacteriales;f__Flavobacteriaceae;unresolved	k__Bacteria;p__Bacteroidetes;c__Flavobacteriia;o__Flavobacteriales;f__Flavobacteriaceae;g__NS5_marine_group;s__?		32.3237	4.16689	4.91782	5715	4.55969	4.20336	0.4	EBB Bigelow dock	170818	170818	Respiring cells (RSG-positive)	1meter	0.18042	0.22177	6.05362	0.0128892	0.00212604	0.0781411	MS024-2A	d__Bacteria;p__Bacteroidota;c__Bacteroidia;o__Flavobacteriales;f__Flavobacteriaceae;g__MS024-2A;s__MS024-2A sp000173095
AH-224-M17	1 cell	1.64329	5158821	1171085	204293	38.3667	45.98	1040	0.434615	1017.71	0	k__Bacteria;p__Bacteroidetes;c__Flavobacteriia;o__Flavobacteriales;f__Cryomorphaceae;g__Fluviicola;s__Fluviicola_taffensis	k__Bacteria;p__Bacteroidetes;c__Flavobacteriia;o__Flavobacteriales;f__Crocinitomicaceae;g__Fluviicola;s__?		22.5692	1.02231	3.77701	7661	8.12894	6.28108	0.47	EBB Bigelow dock	170818	170818	Respiring cells (RSG-positive)	1meter	0.18042	0.22177	4.2937	0.0091581	0.00150619	0.0556842	UBA4466	d__Bacteria;p__Bacteroidota;c__Bacteroidia;o__Flavobacteriales;f__Crocinitomicaceae;g__UBA4466;s__
AH-224-M18	1 cell	1.77742	5512560	1853142	65961	36.1089	44.83	1500	0.419333	1020.6	0	k__Bacteria;p__Bacteroidetes;c__Sphingobacteriia;o__Sphingobacteriales;f__Saprospiraceae;g__Lewinella	k__Bacteria;p__Bacteroidetes;c__Saprospiria;o__Saprospirales;f__?;g__?;s__?		22.7827	1.87688	2.30597	8313	11.7047	17.4854	0.72	EBB Bigelow dock	170818	170818	Respiring cells (RSG-positive)	1meter	0.18042	0.22177	4.33222	0.00922686	0.00151761	0.0560981	UBA1994	d__Bacteria;p__Bacteroidota;c__Bacteroidia;o__Chitinophagales;f__Saprospiraceae;g__UBA1994;s__UBA1994 sp002335865
AH-224-M19	1 cell	1.51199	4176293	1511023	448841	29.6202	79.73	1368	0.324561	1019.09	0	k__Bacteria;p__Bacteroidetes;c__Flavobacteriia;o__Flavobacteriales;f__Flavobacteriaceae;g__Gelidibacter;s__Gelidibacter_mesophilus	no SSU regions found		57.8453	2.87608	2.35742	6339	3.96856	3.99823	0.39	EBB Bigelow dock	170818	170818	Respiring cells (RSG-positive)	1meter	0.18042	0.22177	10.6582	0.0315171	0.00521643	0.190423	SGZJ01	d__Bacteria;p__Bacteroidota;c__Bacteroidia;o__Flavobacteriales;f__Flavobacteriaceae;g__SGZJ01;s__SGZJ01 sp004213995
AH-224-M20	1 cell	1.83331	3705855	819336	111594	33.9044	58.25	847	0.207792	905.609	0	k__Bacteria;p__Proteobacteria;c__Gammaproteobacteria;o__Thiotrichales;f__Francisellaceae;g__Francisella	k__Bacteria;p__Proteobacteria;c__Gammaproteobacteria;o__Oceanospirillales;f__SAR86_clade;g__?;s__?		7.93146	1.09458	2.30015	884	1.03314	1.29948	0.25	EBB Bigelow dock	170818	170818	Respiring cells (RSG-positive)	1meter	0.18042	0.22177	1.65276	0.00548385	0.000896439	0.0335467	SCGC-AAA076-P13	d__Bacteria;p__Proteobacteria;c__Gammaproteobacteria;o__SAR86;f__D2472;g__SCGC-AAA076-P13;s__
AH-224-M22	1 cell	1.38164	5313594	1137809	243842	38.8052	48.78	1086	0.225599	930.898	0	k__Bacteria;p__Proteobacteria;c__Alphaproteobacteria;o__Rhodospirillales;f__Rhodospirillaceae;o__;f__;g__;s__	k__Bacteria;p__Proteobacteria;c__Alphaproteobacteria;o__Rickettsiales;f__SAR116_clade;g__?;s__?		97.2557	8.93408	3.56052	7311	1.02461	6.80686	0.49	EBB Bigelow dock	170818	170818	Respiring cells (RSG-positive)	1meter	0.18042	0.22177	17.7686	0.125369	0.020608	0.76269	UBA5951	d__Bacteria;p__Proteobacteria;c__Alphaproteobacteria;o__Puniceispirillales;f__Puniceispirillaceae;g__UBA5951;s__
AH-224-M23	1 cell	1.7175	1776835	750800	56058	33.4181	17.24	678	0.430678	971.004	0	k__Bacteria;p__Deferribacteres;c__Deferribacteres;o__Deferribacterales;f__Caldithrix;g__Caldithrix;s__Caldithrix_abyssi	no SSU regions found		12.5233	1.42698	3.18234	7326	2.67828	4.78151	0.42	EBB Bigelow dock	170818	170818	Respiring cells (RSG-positive)	1meter	0.18042	0.22177	2.48122	0.00644098	0.00105514	0.0393184	TMED80	d__Bacteria;p__Marinisomatota;c__Marinisomatia;o__Marinisomatales;f__UBA1611;g__TMED80;s__
AH-224-N02	1 cell	2.07738	252336	526792	53992	52.7288	18.1	536	0.343284	849.931	0	k__Bacteria;p__Proteobacteria;c__Alphaproteobacteria;o__Rhodobacterales;f__Rhodobacteraceae;g__Roseobacter;s__Roseobacter_RCA_cluster	no SSU regions found		96.5611	11.0524	6.51942	7945	10.9504	16.4948	0.7	EBB Bigelow dock	170818	170818	Respiring cells (RSG-positive)	1meter	0.18042	0.22177	17.6433	0.122356	0.0201176	0.744172	Planktomarina	d__Bacteria;p__Proteobacteria;c__Alphaproteobacteria;o__Rhodobacterales;f__Rhodobacteraceae;g__Planktomarina;s__Planktomarina temperata
AH-224-N03	1 cell	1.8642	3178786	768759	48971	51.0462	14.14	779	0.377407	834.548	0	k__Bacteria;p__Proteobacteria;c__Alphaproteobacteria;o__Rhodobacterales;f__Rhodobacteraceae;g__Roseobacter;s__Roseobacter_RCA_cluster	no SSUs were classified		290.044	33.5738	11.3515	8196	4.91851	15.4991	0.69	EBB Bigelow dock	170818	170818	Respiring cells (RSG-positive)	1meter	0.18042	0.22177	52.5514	107.535	14.0359	823.868	Planktomarina	d__Bacteria;p__Proteobacteria;c__Alphaproteobacteria;o__Rhodobacterales;f__Rhodobacteraceae;g__Planktomarina;s__Planktomarina temperata
AH-224-N04	1 cell	2.5937	1050489	278234	17092	36.8909	5.17	255	0.513725	917.506	0	k__Bacteria;p__Bacteroidetes;c__Flavobacteriia;o__Flavobacteriales;f__Cryomorphaceae;g__Fluviicola;s__Fluviicola_taffensis	no SSU regions found		26.9262	4.34633	1.15089	7367	3.99598	6.33338	0.48	EBB Bigelow dock	170818	170818	Respiring cells (RSG-positive)	1meter	0.18042	0.22177	5.0798	0.0106684	0.00175707	0.0647754	Unclassified	Unclassified
AH-224-N05	1 cell	1.74309	4786261	2033880	405996	31.7712	90.82	2092	0.239962	908.916	0	k__Bacteria;p__Proteobacteria;c__Alphaproteobacteria;o__Rhodospirillales;f__Rhodospirillaceae;unresolved	k__Bacteria;p__Proteobacteria;c__Alphaproteobacteria;o__Rickettsiales;f__SAR116_clade;g__?;s__?		2.73957	1.02303	1.02692	6789	4.16572	7.23394	0.5	EBB Bigelow dock	170818	170818	Respiring cells (RSG-positive)	1meter	0.18042	0.22177	0.716044	0.00457181	0.000745384	0.0280413	AAA536-G10	d__Bacteria;p__Proteobacteria;c__Alphaproteobacteria;o__Puniceispirillales;f__AAA536-G10;g__AAA536-G10;s__
AH-224-N06	1 cell	2.10212	508045	361848	141565	59.2296	0	369	0.422764	877.512	0	NA;unresolved	no SSU regions found		30.9283	2.89718	2.7944	6416	8.5316	6.75065	0.49	EBB Bigelow dock	170818	170818	Respiring cells (RSG-positive)	1meter	0.18042	0.22177	5.80186	0.0122742	0.00202387	0.0744399	Unclassified	Unclassified
AH-224-N07	1 cell	1.53487	3035062	1257133	689856	33.089	67.88	1288	0.249224	930.283	0	k__Bacteria;p__Proteobacteria;c__Gammaproteobacteria;o__;f__;g__;s__	k__Bacteria;p__Proteobacteria;c__Gammaproteobacteria;o__Oceanospirillales;f__SAR86_clade;g__?;s__?		6.00824	1.02202	1.02274	1939	3.02406	1.91015	0.29	EBB Bigelow dock	170818	170818	Respiring cells (RSG-positive)	1meter	0.18042	0.22177	1.30578	0.00512653	0.000837235	0.0313906	SCGC-AAA076-P13	d__Bacteria;p__Proteobacteria;c__Gammaproteobacteria;o__SAR86;f__D2472;g__SCGC-AAA076-P13;s__SCGC-AAA076-P13 sp000385055
AH-224-N08	1 cell	2.81578	1094899	386291	149000	37.1365	17.24	369	0.216802	956.772	0	k__Bacteria;p__Proteobacteria;c__Gammaproteobacteria;o__Thiotrichales;f__Francisellaceae;g__Francisella	no SSU regions found		23.614	2.40832	1.02231	4463	1.29693	2.45652	0.32	EBB Bigelow dock	170818	170818	Respiring cells (RSG-positive)	1meter	0.18042	0.22177	4.4822	0.00949953	0.0015629	0.0577396	D2472	d__Bacteria;p__Proteobacteria;c__Gammaproteobacteria;o__SAR86;f__D2472;g__D2472;s__
AH-224-N09	1 cell	1.61979	6593271	1564847	689382	37.2572	84.93	1544	0.189119	942.943	0	k__Bacteria;p__Proteobacteria;c__Gammaproteobacteria;o__Thiotrichales;p__;c__;o__;f__;g__;s__	k__Bacteria;p__Proteobacteria;c__Gammaproteobacteria;o__Oceanospirillales;f__ZD0405;g__?;s__?		11.0788	1.42538	1.02202	5168	3.7733	3.37394	0.37	EBB Bigelow dock	170818	170818	Respiring cells (RSG-positive)	1meter	0.18042	0.22177	2.22062	0.00612315	0.00100242	0.0374024	Thioglobus	d__Bacteria;p__Proteobacteria;c__Gammaproteobacteria;o__PS1;f__Thioglobaceae;g__Thioglobus;s__Thioglobus singularis
AH-224-N10	1 cell	2.36423	308528	707038	109871	54.7014	55.56	708	0.194915	923.352	0	k__Bacteria;p__Actinobacteria;c__Actinobacteria;o__Actinomycetales;f__Microbacteriaceae;g__Candidatus_Aquiluna;s__	k__Bacteria;p__Actinobacteria;c__Actinobacteria_(class);o__Micrococcales;f__Microbacteriaceae;g__Candidatus_Aquiluna;s__?		10.7189	1.02217	2.34618	3279	1.35201	2.17961	0.31	EBB Bigelow dock	170818	170818	Respiring cells (RSG-positive)	1meter	0.18042	0.22177	2.15568	0.00604642	0.000989699	0.0369397	Aquiluna	d__Bacteria;p__Actinobacteriota;c__Actinomycetia;o__Actinomycetales;f__Microbacteriaceae;g__Aquiluna;s__
AH-224-N11	1 cell	2.26107	440379	1325746	113272	48.31	27.53	1358	0.407216	797.274	0	k__Bacteria;p__Proteobacteria;c__Alphaproteobacteria;o__Rhodobacterales;f__Rhodobacteraceae;f__;g__;s__	k__Bacteria;p__Proteobacteria;c__Alphaproteobacteria;o__Rhodobacterales;f__Rhodobacteraceae;g__Ascidiaceihabitans;s__?		198.374	22.2073	5.14042	10691	12.0587	177.728	1.87	EBB Bigelow dock	170818	170818	Respiring cells (RSG-positive)	1meter	0.18042	0.22177	36.0125	4.33276	0.655536	28.6374	LFER01	d__Bacteria;p__Proteobacteria;c__Alphaproteobacteria;o__Rhodobacterales;f__Rhodobacteraceae;g__LFER01;s__LFER01 sp001642945
AH-224-N13	1 cell	2.49772	541705	356425	38305	29.9864	35.85	394	0.291878	813.942	0	k__Bacteria;p__Proteobacteria;c__Alphaproteobacteria;o__Rickettsiales;f__Pelagibacteraceae;g__Candidatus_Pelagibacter;s__Candidatus_Pelagibacter_ubique;unresolved	no SSU regions found		8.39364	1.02217	1.02217	4693	4.25208	2.22573	0.31	EBB Bigelow dock	170818	170818	Respiring cells (RSG-positive)	1meter	0.18042	0.22177	1.73615	0.00557337	0.000911276	0.0340868	Pelagibacter	d__Bacteria;p__Proteobacteria;c__Alphaproteobacteria;o__Pelagibacterales;f__Pelagibacteraceae;g__Pelagibacter;s__Pelagibacter ubique
AH-224-N14	1 cell	1.62057	6484212	1377197	164938	36.5701	62.93	1354	0.223043	960.83	0	k__Bacteria;p__Proteobacteria;c__Gammaproteobacteria;o__;f__;g__;s__	k__Bacteria;p__Proteobacteria;c__Gammaproteobacteria;o__Oceanospirillales;f__SAR86_clade;g__?;s__?		8.29397	1.02217	1.02231	1956	2.47419	1.9938	0.3	EBB Bigelow dock	170818	170818	Respiring cells (RSG-positive)	1meter	0.18042	0.22177	1.71817	0.00555395	0.000908056	0.0339696	D2472	d__Bacteria;p__Proteobacteria;c__Gammaproteobacteria;o__SAR86;f__D2472;g__D2472;s__
AH-224-N15	1 cell	1.80958	2440174	1040134	164085	44.8621	55.17	915	0.384699	1057.78	0	k__Bacteria;p__Bacteroidetes;c__Flavobacteriia;o__Flavobacteriales;f__Cryomorphaceae;g__Owenweeksia;s__Owenweeksia_hongkongensis	no SSU regions found		23.3204	1.94127	1.02981	8300	13.5849	10.9427	0.6	EBB Bigelow dock	170818	170818	Respiring cells (RSG-positive)	1meter	0.18042	0.22177	4.42924	0.00940234	0.00154675	0.0571545	UBA10364	d__Bacteria;p__Bacteroidota;c__Bacteroidia;o__Flavobacteriales;f__Schleiferiaceae;g__UBA10364;s__UBA10364 sp003045825
AH-224-N16	1 cell	1.6336	2787647	2533493	251224	54.0073	76.4	2359	0.282747	952.302	0	k__Bacteria;p__Proteobacteria;c__Gammaproteobacteria;o__Alteromonadales_3;f__Alteromonadaceae;o__;f__;g__;s__	no SSUs were classified		16.7824	1.11695	1.02274	8304	5.26249	15.8049	0.69	EBB Bigelow dock	170818	170818	Respiring cells (RSG-positive)	1meter	0.18042	0.22177	3.24965	0.0074775	0.00122713	0.045564	Luminiphilus	d__Bacteria;p__Proteobacteria;c__Gammaproteobacteria;o__Pseudomonadales;f__Halieaceae;g__Luminiphilus;s__
AH-224-N17	1 cell	2.67819	977889	44594	9927	34.5921	0	42	0.238095	862.857	0	NA;unresolved	no SSU regions found		7.09001	1.09181	1.02231	6973	2.47141	4.45267	0.41	EBB Bigelow dock	170818	170818	Respiring cells (RSG-positive)	1meter	0.18042	0.22177	1.50095	0.00532455	0.000870042	0.0325856	Unclassified	Unclassified
AH-224-N18	1 cell	2.23239	1109139	891441	144203	34.194	55.8	936	0.282051	893.782	0	k__Bacteria;p__Actinobacteria;c__Actinobacteria;o__Acidimicrobiales;f__Acidimicrobiaceae;g__Acidimicrobium;s__Acidimicrobium_ferrooxidans	k__Bacteria;p__Actinobacteria;c__Acidimicrobiia;o__Acidimicrobiales;f__OM1_clade;g__Candidatus_Actinomarina;s__?		2.63534	1.02174	1.02217	814	2.47488	1.15413	0.24	EBB Bigelow dock	170818	170818	Respiring cells (RSG-positive)	1meter	0.18042	0.22177	0.697239	0.00455515	0.000742626	0.0279406	TMED189	d__Bacteria;p__Actinobacteriota;c__Acidimicrobiia;o__TMED189;f__TMED189;g__TMED189;s__
AH-224-N19	1 cell	2.34202	427386	269217	35615	57.0517	0	243	0.452675	963.358	0	NA;unresolved	no SSU regions found		102.663	11.5836	5.39428	7588	1.62075	12.8261	0.64	EBB Bigelow dock	170818	170818	Respiring cells (RSG-positive)	1meter	0.18042	0.22177	18.7442	0.151519	0.0248545	0.923698	Unclassified	Unclassified
AH-224-N21	1 cell	1.69115	3256941	951844	93521	36.2377	40.63	937	0.468517	914.794	0	k__Bacteria;p__Bacteroidetes;c__Flavobacteriia;o__Flavobacteriales;f__Flavobacteriaceae;g__Olleya	k__Bacteria;p__Bacteroidetes;c__Flavobacteriia;o__Flavobacteriales;f__Flavobacteriaceae;g__Formosa;s__?		99.8596	9.85767	6.524	6766	7.75619	7.57627	0.51	EBB Bigelow dock	170818	170818	Respiring cells (RSG-positive)	1meter	0.18042	0.22177	18.2384	0.137345	0.0225545	0.836352	UBA3537	d__Bacteria;p__Bacteroidota;c__Bacteroidia;o__Flavobacteriales;f__Flavobacteriaceae;g__UBA3537;s__UBA3537 sp001735715
AH-224-O02	1 cell	1.63919	2870830	978221	147850	33.6894	63.25	1043	0.285714	887.288	0	k__Bacteria;p__Actinobacteria;c__Actinobacteria;o__Acidimicrobiales;f__Acidimicrobiaceae;g__Acidimicrobium;s__Acidimicrobium_ferrooxidans	k__Bacteria;p__Actinobacteria;c__Acidimicrobiia;o__Acidimicrobiales;f__OM1_clade;g__Candidatus_Actinomarina;s__?		3.82832	1.02274	1.02245	5524	2.76627	3.64918	0.38	EBB Bigelow dock	170818	170818	Respiring cells (RSG-positive)	1meter	0.18042	0.22177	0.912475	0.00474957	0.000774809	0.0291148	TMED189	d__Bacteria;p__Actinobacteriota;c__Acidimicrobiia;o__TMED189;f__TMED189;g__TMED189;s__
AH-224-O03	1 cell	1.63969	1913990	2005970	118556	52.7958	52.79	1872	0.290064	951.079	0	k__Bacteria;p__Proteobacteria;c__Gammaproteobacteria;o__Alteromonadales_3;f__Alteromonadaceae;o__;f__;g__;s__	no SSUs were classified		2.78304	1.02245	4.28507	8040	1.02648	11.6784	0.61	EBB Bigelow dock	170818	170818	Respiring cells (RSG-positive)	1meter	0.18042	0.22177	0.723886	0.00457878	0.000746537	0.0280833	Luminiphilus	d__Bacteria;p__Proteobacteria;c__Gammaproteobacteria;o__Pseudomonadales;f__Halieaceae;g__Luminiphilus;s__
AH-224-O04	1 cell	1.60899	3727963	929046	440813	32.6584	80.12	957	0.277952	922.245	0	k__Bacteria;unresolved	k__Bacteria;p__Marinimicrobia_(SAR406_clade);c__?;o__?;f__?;g__?;s__?		42.8567	4.92473	1.02231	1561	1.02404	1.32102	0.25	EBB Bigelow dock	170818	170818	Respiring cells (RSG-positive)	1meter	0.18042	0.22177	7.95398	0.0186419	0.00308157	0.112774	Marinisoma	d__Bacteria;p__Marinisomatota;c__Marinisomatia;o__Marinisomatales;f__Marinisomataceae;g__Marinisoma;s__Marinisoma atlanticum
AH-224-O07	1 cell	1.8889	4009528	1143950	69000	49.9839	0	855	0.493567	1105.95	0	NA;unresolved	k__Bacteria;p__Planctomycetes;c__Planctomycetacia;o__Planctomycetales;f__Planctomycetaceae;g__Rubripirellula;s__?		55.6367	5.86475	4.90677	12745	439.485	401.569	2.61	EBB Bigelow dock	170818	170818	Respiring cells (RSG-positive)	1meter	0.18042	0.22177	10.2597	0.0291702	0.00482774	0.176252	Rubripirellula	d__Bacteria;p__Planctomycetota;c__Planctomycetes;o__Pirellulales;f__Pirellulaceae;g__Rubripirellula;s__
AH-224-O09	1 cell	1.83809	4669883	1086574	121958	29.4128	77.25	1137	0.23131	881.206	0	k__Bacteria;p__Proteobacteria;c__Alphaproteobacteria;o__Rickettsiales;f__Pelagibacteraceae;g__Candidatus_Pelagibacter-like;g__Candidatus_Pelagibacter	k__Bacteria;p__Proteobacteria;c__Alphaproteobacteria;o__SAR11_clade;f__Surface_1;g__?;s__?		6.3094	1.02245	1.0226	3890	1.0262	1.93473	0.29	EBB Bigelow dock	170818	170818	Respiring cells (RSG-positive)	1meter	0.18042	0.22177	1.36011	0.0051809	0.000846242	0.0317187	Pelagibacter	d__Bacteria;p__Proteobacteria;c__Alphaproteobacteria;o__Pelagibacterales;f__Pelagibacteraceae;g__Pelagibacter;s__
AH-224-O10	1 cell	4.37253	644695	36333	14297	32.0948	0	43	0.744186	785.279	0	NA;unresolved	no SSU regions found		13.7617	1.02188	1.02317	6758	1.74535	3.55902	0.38	EBB Bigelow dock	170818	170818	Respiring cells (RSG-positive)	1meter	0.18042	0.22177	2.70465	0.00672659	0.00110252	0.0410397	Unclassified	Unclassified
AH-224-O11	1 cell	1.9342	436628	1045108	70429	50.0296	38.56	1017	0.26057	907.177	0	k__Bacteria;p__Proteobacteria;c__Gammaproteobacteria;o__;f__;g__;s__	no SSUs were classified		22.1575	1.0226	1.02245	5754	2.31051	4.58024	0.42	EBB Bigelow dock	170818	170818	Respiring cells (RSG-positive)	1meter	0.18042	0.22177	4.21942	0.00902695	0.0014844	0.0548946	HTCC2207	d__Bacteria;p__Proteobacteria;c__Gammaproteobacteria;o__Pseudomonadales;f__Porticoccaceae;g__HTCC2207;s__HTCC2207 sp002378645
AH-224-O14	1 cell	1.64747	3559119	877784	102520	40.153	36.29	770	0.427273	1035.87	0	k__Bacteria;p__Bacteroidetes;c__Flavobacteriia;o__Flavobacteriales;f__Cryomorphaceae	no SSU regions found		29.0533	1.7584	2.71047	7822	2.13055	8.0279	0.52	EBB Bigelow dock	170818	170818	Respiring cells (RSG-positive)	1meter	0.18042	0.22177	5.46357	0.0114938	0.00189421	0.0697432	UBA974	d__Bacteria;p__Bacteroidota;c__Bacteroidia;o__Flavobacteriales;f__UA16;g__UBA974;s__
AH-224-O15	1 cell	1.60078	3024527	2010213	184062	53.1281	70.59	1871	0.250134	969.833	0	k__Bacteria;p__Proteobacteria;c__Gammaproteobacteria;o__Alteromonadales_3;f__Alteromonadaceae;o__;f__;g__;s__	k__Bacteria;p__Proteobacteria;c__Gammaproteobacteria;o__Cellvibrionales;f__Halieaceae;g__OM60(NOR5)_clade;s__?		5.12167	1.2062	1.02217	7546	2.17502	13.2195	0.64	EBB Bigelow dock	170818	170818	Respiring cells (RSG-positive)	1meter	0.18042	0.22177	1.14582	0.00496974	0.000811265	0.0304441	Luminiphilus	d__Bacteria;p__Proteobacteria;c__Gammaproteobacteria;o__Pseudomonadales;f__Halieaceae;g__Luminiphilus;s__Luminiphilus sp002390485
AH-224-O16	1 cell	1.56199	3975580	1268031	722161	37.8536	69.11	1266	0.238547	951.161	0	k__Bacteria;p__Proteobacteria;c__Gammaproteobacteria;o__Thiotrichales;f__Francisellaceae;g__Francisella	k__Bacteria;p__Proteobacteria;c__Gammaproteobacteria;o__Oceanospirillales;f__SAR86_clade;g__?;s__?		9.55621	1.02217	1.0226	4831	1.2195	2.56446	0.33	EBB Bigelow dock	170818	170818	Respiring cells (RSG-positive)	1meter	0.18042	0.22177	1.9459	0.00580506	0.000949681	0.0354843	D2472	d__Bacteria;p__Proteobacteria;c__Gammaproteobacteria;o__SAR86;f__D2472;g__D2472;s__
AH-224-O19	1 cell	1.54308	4910734	1490422	316712	29.4072	80.98	1428	0.313725	976.126	0	k__Bacteria;p__Bacteroidetes;c__Flavobacteriia;o__Flavobacteriales;f__Flavobacteriaceae;g__Kordia;s__Kordia_algicida	k__Bacteria;p__Bacteroidetes;c__Flavobacteriia;o__Flavobacteriales;f__Flavobacteriaceae;g__NS4_marine_group;s__?		61.9517	5.33097	12.378	5285	2.96098	3.39296	0.37	EBB Bigelow dock	170818	170818	Respiring cells (RSG-positive)	1meter	0.18042	0.22177	11.3991	0.0363939	0.00602343	0.219894	MAG-121220-bin8	d__Bacteria;p__Bacteroidota;c__Bacteroidia;o__Flavobacteriales;f__Flavobacteriaceae;g__MAG-121220-bin8;s__
AH-224-O20	1 cell	1.68346	2586581	859280	74100	49.8925	39.78	812	0.219212	932.414	0	k__Bacteria;p__Proteobacteria;c__Gammaproteobacteria;o__;f__;g__;s__	k__Bacteria;p__Proteobacteria;c__Gammaproteobacteria;o__Cellvibrionales;f__Porticoccaceae;g__SAR92_clade;s__?		8.26952	1.02188	1.02245	6068	2.4046	3.82025	0.39	EBB Bigelow dock	170818	170818	Respiring cells (RSG-positive)	1meter	0.18042	0.22177	1.71376	0.00554919	0.000907268	0.0339409	HTCC2207	d__Bacteria;p__Proteobacteria;c__Gammaproteobacteria;o__Pseudomonadales;f__Porticoccaceae;g__HTCC2207;s__HTCC2207 sp002334915
AH-224-O21	1 cell	1.37941	3860887	3265266	164442	50.134	53.06	3235	0.390417	826.547	0	k__Bacteria;p__Proteobacteria;c__Alphaproteobacteria;o__Rhodobacterales;f__Rhodobacteraceae;unresolved	k__Bacteria;p__Proteobacteria;c__Alphaproteobacteria;o__Rhodobacterales;f__Rhodobacteraceae;g__Ascidiaceihabitans;s__?		62.336	4.00385	2.02971	9437	8.45996	38.8796	1	EBB Bigelow dock	170818	170818	Respiring cells (RSG-positive)	1meter	0.18042	0.22177	11.4684	0.036887	0.00610497	0.222876	CPC320	d__Bacteria;p__Proteobacteria;c__Alphaproteobacteria;o__Rhodobacterales;f__Rhodobacteraceae;g__CPC320;s__
AH-224-O22	1 cell	1.44197	1882001	1836465	267878	50.109	64.13	1745	0.249284	922.182	0	k__Bacteria;p__Proteobacteria;c__Alphaproteobacteria;o__Rhodospirillales;f__Rhodospirillaceae;o__Candidatus_Puniceispirillum;f__Candidatus_Puniceispirillum;g__Candidatus_Puniceispirillum;s__Candidatus_Puniceispirillum_marinum	k__Bacteria;p__Proteobacteria;c__Alphaproteobacteria;o__Rickettsiales;f__SAR116_clade;g__?;s__?		15.2164	2.03743	1.02432	7221	5.82942	7.55501	0.51	EBB Bigelow dock	170818	170818	Respiring cells (RSG-positive)	1meter	0.18042	0.22177	2.96711	0.0070783	0.00116088	0.0431591	Puniceispirillum	d__Bacteria;p__Proteobacteria;c__Alphaproteobacteria;o__Puniceispirillales;f__Puniceispirillaceae;g__Puniceispirillum;s__Puniceispirillum sp002378605
AH-224-O23	1 cell	1.47614	5472297	1012619	124979	34.0531	45.09	1001	0.284715	939.654	1	k__Bacteria;p__Proteobacteria;c__Gammaproteobacteria;o__;f__;g__;s__	no SSUs were classified		31.9893	2.56915	1.02245	755	1.10726	1.17244	0.24	EBB Bigelow dock	170818	170818	Respiring cells (RSG-positive)	1meter	0.18042	0.22177	5.99328	0.012739	0.0021011	0.0772374	SCGC-AAA076-P13	d__Bacteria;p__Proteobacteria;c__Gammaproteobacteria;o__SAR86;f__D2472;g__SCGC-AAA076-P13;s__
AH-224-P01	1 cell	1.32551	2619357	2031376	405092	48.6166	81.8	1626	0.45326	1154.11	0	k__Archaea;p__Euryarchaeota;unresolved	k__Archaea;p__Euryarchaeota;c__Thermoplasmata;o__Marine_Group_II;f__?;g__?;s__?		18.0294	1.70966	1.26809	5583	4.87927	4.16923	0.4	EBB Bigelow dock	170818	170818	Respiring cells (RSG-positive)	1meter	0.18042	0.22177	3.47464	0.00781144	0.00128257	0.0475754	MGIIa-L1	d__Archaea;p__Thermoplasmatota;c__Poseidoniia;o__Poseidoniales;f__Poseidoniaceae;g__MGIIa-L1;s__MGIIa-L1 sp002506275
AH-224-P02	1 cell	1.83403	2166043	445482	80032	37.7791	27.73	470	0.180851	887.913	0	k__Bacteria;p__Proteobacteria;c__Betaproteobacteria;o__Methylophilales;f__;g__;s__	no SSU regions found		3.46135	1.02245	1.02274	6473	2.27219	4.67454	0.42	EBB Bigelow dock	170818	170818	Respiring cells (RSG-positive)	1meter	0.18042	0.22177	0.846267	0.0046889	0.000764764	0.0287484	BACL14	d__Bacteria;p__Proteobacteria;c__Gammaproteobacteria;o__Burkholderiales;f__Methylophilaceae;g__BACL14;s__BACL14 sp000168995
AH-224-P03	1 cell	2.1012	189254	326877	50453	30.305	17.54	316	0.329114	944.722	0	k__Bacteria;p__Bacteroidetes;c__Flavobacteriia;o__Flavobacteriales;f__Flavobacteriaceae;unresolved	no SSU regions found		16.1734	1.36692	1.02231	4636	1.07204	2.77913	0.34	EBB Bigelow dock	170818	170818	Respiring cells (RSG-positive)	1meter	0.18042	0.22177	3.13977	0.00731965	0.00120093	0.0446131	MED-G11	d__Bacteria;p__Bacteroidota;c__Bacteroidia;o__Flavobacteriales;f__Flavobacteriaceae;g__MED-G11;s__
AH-224-P04	1 cell	1.67378	4572185	1656679	115607	44.4646	49.31	1523	0.444517	994.35	0	k__Bacteria;p__Bacteroidetes;c__Flavobacteriia;o__Flavobacteriales;f__Cryomorphaceae	no SSU regions found		34.8184	4.57638	1.02346	7842	3.05611	13.8899	0.66	EBB Bigelow dock	170818	170818	Respiring cells (RSG-positive)	1meter	0.18042	0.22177	6.50371	0.0140664	0.00232163	0.0852264	UBA4419	d__Bacteria;p__Bacteroidota;c__Bacteroidia;o__Flavobacteriales;f__Salibacteraceae;g__UBA4419;s__UBA4419 sp002336245
AH-224-P05	1 cell	1.61204	4067642	996277	222261	42.4506	71.66	919	0.29815	982.174	0	k__Bacteria;p__Proteobacteria;c__Gammaproteobacteria;o__Legionellales;f__Coxiellaceae;g__Coxiella;s__Coxiella_burnetii	k__Bacteria;p__Proteobacteria;c__Gammaproteobacteria;o__Legionellales;f__Coxiellaceae;g__Coxiella;s__?		6.52859	1.02231	1.02274	6994	4.42336	5.79918	0.46	EBB Bigelow dock	170818	170818	Respiring cells (RSG-positive)	1meter	0.18042	0.22177	1.39966	0.00522084	0.000852859	0.0319598	UBA1515	d__Bacteria;p__Proteobacteria;c__Gammaproteobacteria;o__UBA7916;f__UBA1515;g__UBA1515;s__
AH-224-P06	1 cell	1.63909	4170118	1366616	308923	29.1138	95.02	1429	0.223233	906.503	0	k__Bacteria;p__Proteobacteria;c__Alphaproteobacteria;o__Rickettsiales;f__Pelagibacteraceae;g__Candidatus_Pelagibacter-like;g__Candidatus_Pelagibacter;s__Candidatus_Pelagibacter_ubique	k__Bacteria;p__Proteobacteria;c__Alphaproteobacteria;o__SAR11_clade;f__Surface_1;g__?;s__?		19.2985	1.72365	1.02188	5203	2.25755	2.9037	0.35	EBB Bigelow dock	170818	170818	Respiring cells (RSG-positive)	1meter	0.18042	0.22177	3.7036	0.00816658	0.00134153	0.0497142	Pelagibacter	d__Bacteria;p__Proteobacteria;c__Alphaproteobacteria;o__Pelagibacterales;f__Pelagibacteraceae;g__Pelagibacter;s__
AH-224-P07	1 cell	1.98348	315100	401624	56446	49.8252	10.34	475	0.526316	714.882	0	k__Bacteria;p__Proteobacteria;c__Alphaproteobacteria;o__Rhodobacterales;f__Rhodobacteraceae;g__Roseobacter;s__Roseobacter_RCA_cluster	no SSU regions found		224.08	19.779	10.0818	8716	14.6911	13.2325	0.64	EBB Bigelow dock	170818	170818	Respiring cells (RSG-positive)	1meter	0.18042	0.22177	40.6503	10.6632	1.55777	72.9915	Unclassified	Unclassified
AH-224-P08	1 cell	1.60965	5056075	1761808	220479	35.3289	77.59	1588	0.345088	1006.83	0	k__Bacteria;p__Bacteroidetes;c__Flavobacteriia;o__Flavobacteriales;f__Flavobacteriaceae;unresolved	k__Bacteria;p__Bacteroidetes;c__Flavobacteriia;o__Flavobacteriales;f__Flavobacteriaceae;g__NS5_marine_group;s__?		34.4582	5.80489	1.02303	6034	1.31584	4.85328	0.43	EBB Bigelow dock	170818	170818	Respiring cells (RSG-positive)	1meter	0.18042	0.22177	6.43872	0.01389	0.00229232	0.0841646	MS024-2A	d__Bacteria;p__Bacteroidota;c__Bacteroidia;o__Flavobacteriales;f__Flavobacteriaceae;g__MS024-2A;s__MS024-2A sp000173095
AH-224-P09	1 cell	1.85446	2792730	1128911	193024	51.1806	16.07	856	0.510514	1135.39	0	k__Bacteria;p__Planctomycetes;c__Planctomycetia;o__Planctomycetales;f__Planctomycetaceae;g__Rhodopirellula	no SSU regions found		7.91476	1.02245	5.98381	13339	119.961	527.434	2.92	EBB Bigelow dock	170818	170818	Respiring cells (RSG-positive)	1meter	0.18042	0.22177	1.64975	0.00548064	0.000895908	0.0335274	Rubripirellula	d__Bacteria;p__Planctomycetota;c__Planctomycetes;o__Pirellulales;f__Pirellulaceae;g__Rubripirellula;s__
[truncated: 6,748 more rows]

## Sheet: Table S4 Genus characteristics
GTDB_genus	domain	phulum	class	order	family	genus	#_of_cells	genus_size_rank	Average_gc_content (%)	Average_hypothetical_cds_fraction	median_estimated_diameter (µM)	mean_estimated_genome_length (bp)	Proteorhodopsin encoded	Chlorophyll encoded	spherical cell volume (µm3)
Pelagibacter	Bacteria	Proteobacteria	Alphaproteobacteria	Pelagibacterales	Pelagibacteraceae	Pelagibacter	628	1	29.8463	0.220466	0.3	1.46415e+06	Yes	No	0.0141372
[truncated: 304 more rows]

## Sheet: Table S5 Normalized Bead Values
Bead	NFPPS-52-4K Normalized_fluorescence intensity	RCP-30-5A Normalized_fluorescence intensity (STDEV)
[truncated: 8 more rows]
